# Supplementary material for: Trisomy 21 consistently activates the interferon response
Source: eLife. 2016 Jul 29;5:e16220. doi: 10.7554/eLife.16220 (PMC5012864; doi:10.7554/eLife.16220)
Supplement: Supplementary file 1. — DESeq2 analysis of T21 versus D21 fibroblasts. Columns include: (A) Chromosome, (B) Gene start coordinate, (C) Gene end coordinate, (D) Gene strand, (E) Gene name, (F) basemean (average read count across all samples), (G) basemeanD21 (average read count across all D21 samples), (H) basemeanT21 (average read count across all T21 samples), (I) foldChange (basemeanT21/basemeanD21), (J) log2FoldChange, (K) foldChange_adj (DESeq2 adjusted fold change), (L) log2FoldChange_adj, (M) pval (p-value), (N) padj (Benjamini-Hochberg adjusted p-value). DOI: http://dx.doi.org/10.7554/eLife.16220.024 [file elife-16220-supp1.xlsx]

## Sheet: A) Fibroblast RNA-seq
Chromosomal Position				GeneID	DESeq2 Values			Untransformed Fold Changes		DESeq2 Adjusted Fold Changes		DESeq2 p-values
CHR	START	END	STRAND	GeneID	baseMean	baseMeanD21	baseMeanT21	foldChange	log2FoldChange	foldChange_adj	log2FoldChange_adj	pval	padj
chr21	33973984	33984918	-	C21orf59	1505.75	1210.55	1800.96	1.48772	0.573106	1.47991	0.565511	8.04124e-19	1.14298e-14
chr21	44313378	44329773	+	NDUFV3	1661.41	1210.56	2112.26	1.74486	0.803115	1.72634	0.787714	3.74418e-16	2.66099e-12
chr21	37442222	37445475	+	CBR1	5649.89	4746.45	6553.33	1.38068	0.465379	1.38261	0.467392	1.68582e-15	7.98742e-12
chr21	35445823	35515334	+	MRPS6	2740.69	1911.67	3569.71	1.86732	0.90097	1.80071	0.848568	1.78799e-14	6.35363e-11
chr21	45553494	45565605	+	C21orf33	2806.43	2090.49	3522.37	1.68495	0.75271	1.65057	0.722968	2.26248e-14	6.43178e-11
chr21	38123189	38362545	-	HLCS	2796.32	2156.69	3435.94	1.59315	0.671882	1.57108	0.651758	8.52217e-14	2.0189e-10
chr21	33031935	33041243	+	SOD1	9195.04	7272.05	11118	1.52887	0.612467	1.51983	0.603909	1.03834e-13	2.10842e-10
chr21	33043313	33104431	-	SCAF4	2410.26	1973.92	2846.6	1.44211	0.528178	1.43068	0.516705	5.24894e-13	8.28982e-10
chr21	46188495	46221751	-	UBE2G2	5045.52	3993.95	6097.09	1.52658	0.610305	1.50856	0.593174	4.72922e-13	8.28982e-10
chr2	172950208	172954401	+	DLX1	587.444	851.155	323.733	0.380345	-1.39462	0.435051	-1.20074	6.70601e-13	9.53192e-10
chr21	47655039	47705308	-	MCM3AP	7141.86	5919.83	8363.89	1.41286	0.49862	1.40323	0.488751	8.05187e-13	1.04045e-09
chr22	46756731	46933067	-	CELSR1	271.984	54.3045	489.663	9.01697	3.17264	3.41993	1.77397	9.24415e-13	1.09497e-09
chr21	45432206	45526432	+	TRAPPC10	4463.49	3639.87	5287.11	1.45256	0.538594	1.44186	0.527932	2.84634e-12	3.11215e-09
chr21	47706267	47717665	+	YBEY	406.152	289.253	523.051	1.80828	0.854621	1.75295	0.809784	5.451e-12	5.53433e-09
chr21	45748827	45759285	-	C21orf2	594.239	423.458	765.021	1.80661	0.853283	1.74046	0.799465	1.19715e-11	1.13441e-08
chr21	47878862	47989926	+	DIP2A	3180.38	2521.88	3838.89	1.52223	0.606188	1.50273	0.587587	3.70513e-11	3.29155e-08
chr5	150560613	150603654	-	CCDC69	142.177	64.4493	219.905	3.41206	1.77064	2.60271	1.38002	4.00272e-11	3.34674e-08
chr21	45527208	45551063	+	PWP2	1932.99	1447.66	2418.32	1.67051	0.740286	1.62745	0.70261	5.03201e-11	3.76447e-08
chr14	94577079	94583036	+	IFI27	124.814	18.8591	230.769	12.2365	3.61312	3.14065	1.65106	4.8217e-11	3.76447e-08
chr21	37406839	37433116	-	SETD4	627.937	515.233	740.642	1.43749	0.523551	1.43399	0.520033	5.42416e-11	3.85495e-08
chr21	42539728	42654461	+	BACE2	3607.53	2154.27	5060.78	2.34918	1.23216	2.18586	1.1282	6.8625e-11	4.64494e-08
chr21	45719917	45747264	+	PFKL	9472.74	7183.08	11762.4	1.63752	0.711508	1.58663	0.665964	7.95614e-11	5.14039e-08
chr21	35275757	35288158	-	ATP5O	6037.37	4956.83	7117.91	1.43598	0.522035	1.41425	0.500035	1.4389e-10	8.89237e-08
chr21	45079432	45115960	+	RRP1B	3726.94	3055.45	4398.42	1.43953	0.525601	1.4254	0.511368	1.73888e-10	1.02985e-07
chr21	40969075	40984749	-	C21orf88	48.3169	8.51166	88.1222	10.3531	3.37199	2.9805	1.57555	3.48177e-10	1.9796e-07
chr22	19744226	19771112	+	TBX1	377.685	11.0586	744.311	67.3061	6.07267	2.84135	1.50657	4.30027e-10	2.35092e-07
chr21	38595726	38639833	-	DSCR3	5567.94	4478.22	6657.66	1.48668	0.57209	1.46323	0.549159	6.05196e-10	3.18602e-07
chr21	34775202	34809828	+	IFNGR2	4281.09	3433.38	5128.79	1.4938	0.578987	1.47644	0.562123	6.33893e-10	3.21791e-07
chr21	27252861	27543446	-	APP	62502.1	47049.2	77955.1	1.65689	0.728474	1.59868	0.676884	6.73053e-10	3.29889e-07
chr21	46353199	46359828	-	C21orf67	216.067	150.797	281.337	1.86567	0.899695	1.77155	0.825016	1.63939e-09	7.76741e-07
chr17	39910859	39942964	-	JUP	513.208	70.888	955.528	13.4794	3.75268	2.81359	1.49241	2.73162e-09	1.25249e-06
chr10	91589250	91600618	+	LINC00865	17.3577	2.78084	31.9346	11.4838	3.52153	2.77239	1.47113	4.17237e-09	1.85331e-06
chr21	47744036	47865682	+	PCNT	4244.36	3384.99	5103.73	1.50775	0.592402	1.48602	0.571452	4.53846e-09	1.95484e-06
chr21	45193546	45196256	-	CSTB	9574.85	7159.34	11990.4	1.67479	0.743979	1.60844	0.685666	6.02109e-09	2.51717e-06
chr17	16690206	16707819	+	USP32P1	159.547	296.458	22.6354	0.0763529	-3.71117	0.367541	-1.44402	6.47338e-09	2.58527e-06
chr7	73245193	73247023	+	CLDN4	323.979	48.2912	599.667	12.4177	3.63433	2.71935	1.44326	6.54775e-09	2.58527e-06
chr21	45138978	45182188	+	PDXK	6515.73	4975.39	8056.07	1.61918	0.695267	1.57376	0.654213	7.28439e-09	2.79839e-06
chr12	29301936	29488549	+	FAR2	426.731	676.919	176.543	0.260804	-1.93896	0.391084	-1.35445	8.33244e-09	3.11677e-06
chr21	45209418	45223983	+	RRP1	1805.87	1434.91	2176.83	1.51705	0.601268	1.4877	0.573088	9.60818e-09	3.50181e-06
chr21	37536839	37666572	+	DOPEY2	2934.87	2290.36	3579.39	1.56281	0.64414	1.53081	0.614299	1.63337e-08	5.80419e-06
chr1	151744041	151763010	-	TDRKH	111.229	62.5542	159.904	2.55626	1.35403	2.14248	1.09928	1.84259e-08	6.38795e-06
chr21	35014784	35261609	+	ITSN1	4502.32	3488.49	5516.15	1.58124	0.661057	1.54032	0.623232	2.91096e-08	9.85152e-06
chr11	11292421	11643561	-	GALNT18	66.2012	20.9953	111.407	5.3063	2.40771	2.5878	1.37173	3.08017e-08	1.01818e-05
chr21	37504065	37528606	-	CBR3-AS1	139.808	108.763	170.853	1.57087	0.651567	1.53663	0.619772	3.59938e-08	1.16276e-05
chr21	35747749	35761452	+	SMIM11	504.343	415.187	593.5	1.42948	0.515487	1.40612	0.491718	3.7096e-08	1.17174e-05
chr21	27096791	27107965	-	ATP5J	4140	3516.23	4763.78	1.3548	0.438075	1.34284	0.425291	4.58516e-08	1.41681e-05
chr21	34876238	34915198	-	GART	5494.9	4544.73	6445.06	1.41814	0.503998	1.39904	0.484435	5.83589e-08	1.76492e-05
chr17	59477257	59486827	+	TBX2	1029.58	1538.79	520.367	0.338167	-1.56419	0.448423	-1.15707	1.15629e-07	3.3868e-05
chr21	48055507	48085036	+	PRMT2	5653.66	4525.36	6781.95	1.49865	0.583668	1.47785	0.563504	1.16753e-07	3.3868e-05
chr19	4183351	4224811	+	ANKRD24	22.6007	10.4517	34.7496	3.32478	1.73326	2.33336	1.22241	1.44746e-07	4.11484e-05
chr21	46225532	46238044	-	SUMO3	9887.46	8723.21	11051.7	1.26693	0.341337	1.27186	0.346941	2.04347e-07	5.69527e-05
chr21	35445823	35478561	+	SLC5A3	4542.18	2999.58	6084.79	2.02855	1.02045	1.85673	0.892766	2.22466e-07	6.08103e-05
chr3	173116238	174001139	+	NLGN1	895.618	1248.26	542.981	0.434992	-1.20094	0.509945	-0.971588	2.40976e-07	6.41505e-05
chr6	116440085	116447296	-	COL10A1	652.703	158.217	1147.19	7.25071	2.85812	2.45306	1.29458	2.43712e-07	6.41505e-05
chr1	54691104	54872068	-	SSBP3	2615.21	2089.22	3141.19	1.50352	0.588347	1.47823	0.563875	3.17982e-07	8.09583e-05
chr9	136279459	136324525	+	ADAMTS13	95.5477	54.6943	136.401	2.49388	1.31839	2.06629	1.04704	3.30349e-07	8.09583e-05
chr8	39771328	39786309	+	IDO1	39.1264	7.04958	71.2033	10.1004	3.33633	2.40407	1.26548	3.21772e-07	8.09583e-05
chr2	175190755	175195370	+	LINC01305	49.9515	6.13447	93.7685	15.2855	3.93409	2.3623	1.24019	3.29308e-07	8.09583e-05
chr21	47518033	47552763	+	COL6A2	268254	195763	340746	1.7406	0.799586	1.63328	0.707768	3.58385e-07	8.49014e-05
chr3	139236276	139258671	-	RBP1	9.78149	1.58921	17.9738	11.3099	3.49951	2.38201	1.25218	3.54376e-07	8.49014e-05
chr18	18822203	19102791	+	GREB1L	376.216	164.594	587.838	3.57145	1.83651	2.30069	1.20207	3.79818e-07	8.85037e-05
chr21	34602200	34636818	+	IFNAR2	941.738	736.447	1147.03	1.55752	0.639248	1.48409	0.569578	4.16773e-07	9.55486e-05
chr8	40388111	40755343	-	ZMAT4	29.5524	4.49637	54.6085	12.145	3.60229	2.36412	1.2413	4.27877e-07	9.65371e-05
chr21	34804793	34852316	-	TMEM50B	2027.46	1599.04	2455.87	1.53584	0.619026	1.50148	0.586384	5.23181e-07	0.000116195
chr13	38210773	38443939	-	TRPC4	1587.73	2256.72	918.741	0.407113	-1.2965	0.491787	-1.02389	5.49228e-07	0.000120103
chr14	91698876	91720224	-	GPR68	1130.08	629.087	1631.07	2.59276	1.37449	2.08269	1.05845	6.18591e-07	0.000133222
chr14	23242432	23289020	-	SLC7A7	76.962	46.2722	107.652	2.32649	1.21815	2.01723	1.01238	7.37822e-07	0.000156528
chr21	37507263	37518860	+	CBR3	1677.73	1370.66	1984.79	1.44805	0.534114	1.43169	0.517714	7.85451e-07	0.000164182
chr17	2699732	2941035	+	RAP1GAP2	96.1477	165.707	26.588	0.160451	-2.63979	0.428116	-1.22393	1.07363e-06	0.000218008
chr21	30378080	30391685	-	RWDD2B	1276.46	987.348	1565.57	1.58563	0.665053	1.52357	0.607458	1.06972e-06	0.000218008
chr5	177540556	177553107	+	N4BP3	36.1285	11.8816	60.3754	5.08142	2.34523	2.31301	1.20977	1.20862e-06	0.000241962
chr15	81489219	81605104	+	IL16	17.3407	5.51473	29.1667	5.28886	2.40296	2.3233	1.21618	1.2262e-06	0.000242072
chr17	73584139	73622927	+	MYO15B	15.5309	4.75646	26.3054	5.53046	2.4674	2.32133	1.21495	1.27682e-06	0.000248613
chr17	260118	264457	+	C17orf97	191.82	106.29	277.351	2.60938	1.3837	2.01273	1.00915	2.03757e-06	0.000391379
chr21	46359955	46396888	+	FAM207A	948.16	799.325	1097	1.3724	0.456705	1.36145	0.445148	2.26628e-06	0.000429505
chr14	94843084	94857029	-	SERPINA1	25.6965	8.1587	43.2343	5.29916	2.40576	2.27512	1.18594	2.31333e-06	0.000432654
chr8	143781529	143785584	+	LY6K	2096.09	3319.55	872.617	0.262872	-1.92757	0.449936	-1.15221	2.36795e-06	0.000437118
chr18	29078027	29128814	+	DSG2	1473.4	73.1488	2873.65	39.2849	5.2959	2.11302	1.0793	2.44576e-06	0.000445693
chr21	42792485	42831141	+	MX1	1673.71	254.765	3092.65	12.1392	3.6016	2.19149	1.13191	2.54304e-06	0.000457554
chr15	82555152	82577267	+	FAM154B	28.7499	5.45974	52.04	9.5316	3.25272	2.20775	1.14258	3.15844e-06	0.000561175
chr3	167453432	167543357	+	SERPINI1	186.842	69.1055	304.579	4.40744	2.13994	2.21313	1.14609	3.77545e-06	0.000662522
chr1	175126123	175162229	-	KIAA0040	47.8044	12.1006	83.5081	6.90114	2.78683	2.19491	1.13416	4.95808e-06	0.000859441
chr21	30244513	30257695	-	N6AMT1	455.758	383.209	528.308	1.37864	0.463248	1.3714	0.455649	5.37894e-06	0.000921159
chr18	77915117	78005397	-	PARD6G	251.905	101.356	402.454	3.97069	1.98939	2.18212	1.12573	5.99156e-06	0.00101386
chr1	1533388	1535476	-	C1orf233	598.957	433.543	764.37	1.76308	0.818096	1.74088	0.799821	6.07896e-06	0.00101655
chr11	119225925	119252436	-	USP2	33.6621	22.0531	45.271	2.05281	1.0376	1.80976	0.855796	6.43514e-06	0.00106359
chr6	11183531	11382581	-	NEDD9	1449.78	2135.83	763.726	0.357577	-1.48367	0.486983	-1.03806	6.85342e-06	0.00111971
chr17	7608520	7614693	+	EFNB3	179.914	68.5433	291.284	4.24963	2.08734	2.17729	1.12253	7.07331e-06	0.0011425
chr21	38739859	38887679	+	DYRK1A	3679.86	3114.5	4245.23	1.36305	0.446841	1.34781	0.430622	7.59095e-06	0.00117339
chr21	45285116	45407475	+	AGPAT3	6749.91	5511.59	7988.23	1.44935	0.535407	1.42351	0.509454	7.59477e-06	0.00117339
chr21	46269500	46293818	-	PTTG1IP	30575.9	24842.8	36309	1.46155	0.5475	1.43245	0.518483	7.47732e-06	0.00117339
chr9	8314246	10612723	-	PTPRD	50.6771	1.45813	99.8961	68.5097	6.09824	2.00222	1.0016	7.34875e-06	0.00117339
chr10	5029968	5060225	-	AKR1C2	561.908	260.562	863.254	3.31305	1.72816	2.12184	1.08532	7.96827e-06	0.00121786
chr21	38445571	38575408	+	TTC3	21905.3	18229.8	25580.8	1.40324	0.488764	1.38188	0.466632	8.84168e-06	0.00133697
chr15	45722727	45725647	+	C15orf48	250.271	68.1557	432.387	6.3441	2.66542	2.15778	1.10955	9.05081e-06	0.00135419
chrX	65382391	65487230	+	HEPH	3015.62	1870.13	4161.1	2.22503	1.15383	1.88308	0.913093	9.52586e-06	0.00141042
chr4	40425272	40631883	-	RBM47	176.241	91.9601	260.523	2.833	1.50233	2.0225	1.01614	9.64015e-06	0.00141263
chr2	189156396	189460652	+	GULP1	863.757	1234.23	493.28	0.399665	-1.32314	0.511036	-0.968503	9.8252e-06	0.00142506
chr10	134973971	135039916	+	KNDC1	29.663	7.57441	51.7516	6.83243	2.7724	2.13802	1.09627	1.00417e-05	0.00144174
chr6	36410544	36458920	+	KCTD20	10139.6	12931.7	7347.37	0.568166	-0.815616	0.60649	-0.721445	1.12025e-05	0.00157884
chr21	40984867	41034816	+	B3GALT5	62.4759	22.7092	102.243	4.50224	2.17064	2.14545	1.10128	1.13298e-05	0.00157884
chr11	33880123	33913836	-	LMO2	48.4707	16.073	80.8683	5.0313	2.33093	2.14689	1.10225	1.13031e-05	0.00157884
chr17	25799036	25950718	+	KSR1	145.207	98.7407	191.674	1.94118	0.956935	1.81393	0.859116	1.16951e-05	0.0015984
chr15	26788694	27018935	-	GABRB3	45.7178	2.44041	88.9953	36.4674	5.18854	1.97624	0.982759	1.16428e-05	0.0015984
chr6	107811317	107982513	+	SOBP	94.1157	161.086	27.1458	0.168518	-2.56902	0.467547	-1.09682	1.1868e-05	0.00160659
chr9	135973107	136024607	-	RALGDS	1357.33	1033.01	1681.65	1.62791	0.703021	1.55704	0.638808	1.28109e-05	0.0016708
chr1	23037331	23241823	+	EPHB2	1334.39	749.007	1919.77	2.56309	1.35788	1.97576	0.982409	1.28125e-05	0.0016708
chr14	67936983	67982021	-	TMEM229B	30.7256	15.0969	46.3543	3.07045	1.61845	2.07505	1.05314	1.25663e-05	0.0016708
chr7	120965421	120981158	+	WNT16	814.896	304.403	1325.39	4.35406	2.12236	2.13712	1.09567	1.26258e-05	0.0016708
chr17	7761064	7765600	+	CYB5D1	1000.97	908.374	1093.57	1.20387	0.267681	1.20534	0.269444	1.31152e-05	0.00169472
chr12	113416274	113449528	+	OAS2	1046.56	317.658	1775.47	5.58924	2.48265	2.12573	1.08796	1.3251e-05	0.00169685
chr14	21484922	21539031	-	NDRG2	30.9007	10.2342	51.5672	5.03871	2.33306	2.12495	1.08743	1.45785e-05	0.00185017
chr21	47401663	47424963	+	COL6A1	226944	170496	283391	1.66215	0.733053	1.5801	0.660013	1.52516e-05	0.00191847
chr10	99374310	99393913	-	MORN4	463.105	374.715	551.495	1.47177	0.557553	1.41566	0.501479	1.83604e-05	0.00228925
chr17	16593639	16678311	+	CCDC144A	25.4382	46.1886	4.68779	0.101492	-3.30056	0.490963	-1.02631	1.93551e-05	0.00239229
chr8	65508529	65711348	-	CYP7B1	58.7517	8.59685	108.907	12.6682	3.66314	2.02867	1.02053	1.97517e-05	0.00242027
chr2	230899690	230933715	-	SLC16A14	17.532	6.51318	28.5508	4.38354	2.1321	2.0998	1.07025	2.00911e-05	0.00244081
chr21	47608360	47648738	-	LSS	10769.1	6919.82	14618.4	2.11253	1.07897	1.771	0.824568	2.18843e-05	0.00263613
chr2	120770604	120936697	+	EPB41L5	829.738	647.785	1011.69	1.56177	0.643183	1.51025	0.594788	2.26564e-05	0.00268365
chr10	5005454	5020158	+	AKR1C1	1903.62	1116.02	2691.22	2.41145	1.2699	1.86759	0.901181	2.26084e-05	0.00268365
chr12	111843752	111889427	+	SH2B3	7654.94	9480.15	5829.72	0.61494	-0.701482	0.649813	-0.621903	2.32359e-05	0.00272954
chr9	41952399	41955076	-	GLIDR	107.447	88.8488	126.044	1.41864	0.504509	1.394	0.479232	2.51559e-05	0.00291081
chr21	41117334	41174023	+	IGSF5	16.4778	4.04732	28.9082	7.14256	2.83644	2.05043	1.03593	2.51885e-05	0.00291081
chr3	138327542	138352213	+	FAIM	649.809	772.254	527.364	0.682889	-0.550277	0.703788	-0.506788	2.5984e-05	0.00293788
chr21	44513066	44527688	-	U2AF1	4298.88	3601.81	4995.94	1.38706	0.472034	1.3664	0.450376	2.59149e-05	0.00293788
chr19	49133817	49140807	-	DBP	137.979	94.3714	181.588	1.92418	0.944244	1.69558	0.761778	2.60428e-05	0.00293788
chr2	100163716	100759037	-	AFF3	807.512	1383.55	231.478	0.167308	-2.57942	0.489663	-1.03014	3.28068e-05	0.00367178
chr16	47115431	47177936	-	NETO2	883.509	1381.41	385.605	0.279138	-1.84095	0.489318	-1.03116	3.66599e-05	0.00407097
chr5	175570088	175626298	-	LOC643201	21.0506	4.06251	38.0386	9.36334	3.22702	1.98253	0.987342	3.72982e-05	0.00410974
chr5	42799982	42812024	-	SEPP1	472.022	141.581	802.463	5.66786	2.5028	2.03228	1.0231	3.80027e-05	0.00415516
chr6	116601283	116759442	+	DSE	5748.26	6397.37	5099.14	0.797069	-0.327223	0.805225	-0.312537	3.85148e-05	0.00416925
chr15	100330361	100347132	-	DNM1P46	47.3453	25.2454	69.4451	2.7508	1.45985	1.95675	0.968459	3.87182e-05	0.00416925
chr9	130965634	131017527	+	DNM1	1237.05	740.81	1733.3	2.33973	1.22634	1.88514	0.91467	3.90306e-05	0.00417128
chr15	40380091	40401085	-	BMF	137.016	85.6217	188.411	2.20051	1.13784	1.90547	0.930147	4.10096e-05	0.00435008
chr8	59717977	60031767	-	TOX	631.41	992.137	270.683	0.272828	-1.87394	0.492265	-1.02249	4.2367e-05	0.00439121
chr14	91580357	91691740	+	C14orf159	1033.69	752.159	1315.22	1.74859	0.80619	1.624	0.699554	4.26331e-05	0.00439121
chr14	77228235	77249363	+	VASH1	277.552	195.451	359.652	1.84011	0.879795	1.66904	0.739022	4.2555e-05	0.00439121
chr11	18720351	18726332	+	TMEM86A	97.3549	60.6749	134.035	2.20907	1.14344	1.85627	0.892405	4.20478e-05	0.00439121
chr1	117117020	117210377	-	IGSF3	15.0324	6.50481	23.5599	3.62192	1.85676	2.02712	1.01943	4.33803e-05	0.00443603
chr1	241756452	241803701	-	OPN3	321.304	434.814	207.795	0.477893	-1.06524	0.55937	-0.838126	4.42094e-05	0.00448852
chr5	75911307	75919259	-	F2RL2	1267.18	2321.51	212.858	0.0916893	-3.4471	0.516198	-0.954002	4.63854e-05	0.00464311
chr15	38780302	38857007	-	RASGRP1	97.3314	166.098	28.5652	0.171978	-2.5397	0.498273	-1.00499	4.62009e-05	0.00464311
chr21	43305219	43373999	-	C2CD2	3620.21	2814.18	4426.24	1.57283	0.653366	1.50756	0.592217	4.78631e-05	0.00473158
chr3	115342151	115440334	+	GAP43	48.6795	24.7853	72.5737	2.9281	1.54996	1.99982	0.999869	4.7935e-05	0.00473158
chr21	33683330	33765312	-	URB1	3790.09	3222.43	4357.76	1.35232	0.435436	1.33441	0.416204	4.89227e-05	0.00476293
chr11	6642555	6677080	-	DCHS1	1609.89	740.379	2479.41	3.34884	1.74366	2.00307	1.00221	4.87638e-05	0.00476293
chr18	72922710	73001905	+	TSHZ1	1830.99	1162.91	2499.06	2.14897	1.10365	1.74059	0.79958	5.17485e-05	0.00500376
chr15	90728152	90772892	+	SEMA4B	690.315	415.181	965.449	2.32537	1.21746	1.86235	0.897121	5.41621e-05	0.00520176
chr14	62462541	62568427	+	SYT16	14.7153	27.6901	1.74046	0.0628549	-3.99183	0.527591	-0.922507	5.52028e-05	0.00523229
chr15	76629147	76634816	+	ISL2	18.4581	33.7436	3.17256	0.0940196	-3.41089	0.519154	-0.945765	5.5504e-05	0.00523229
chr11	64373646	64490660	-	NRXN2	144.854	235.556	54.1526	0.229893	-2.12097	0.496234	-1.01091	5.5829e-05	0.00523229
chr8	124864227	125132302	+	FER1L6	16.1938	5.49812	26.8895	4.89066	2.29003	2.01059	1.00762	5.59525e-05	0.00523229
chr12	95470525	95611240	-	FGD6	612.643	380.957	844.329	2.21634	1.14818	1.80684	0.853469	5.67288e-05	0.00525452
chr18	44259081	44337039	-	ST8SIA5	23.2783	5.02791	41.5286	8.25961	3.04607	1.95512	0.967255	5.69296e-05	0.00525452
chr16	58283840	58317734	+	CCDC113	240.066	165.028	315.105	1.9094	0.933122	1.74411	0.802492	5.95503e-05	0.00546096
chr8	131064351	131455906	-	ASAP1	9838.61	11109.3	8567.95	0.771243	-0.374742	0.777474	-0.363134	6.19777e-05	0.00564713
chr7	80231504	80308593	+	CD36	106.987	178.144	35.8305	0.201132	-2.31378	0.501262	-0.996362	6.31506e-05	0.00571734
chr2	40339286	40739575	-	SLC8A1	4942.68	6099.27	3786.1	0.620745	-0.687927	0.648302	-0.625262	6.39137e-05	0.00572091
chr17	62180	202633	-	RPH3AL	88.0084	51.3822	124.635	2.42564	1.27837	1.88686	0.915985	6.3995e-05	0.00572091
chr17	21279699	21323179	+	KCNJ12	59.7785	25.4567	94.1002	3.69648	1.88615	1.99745	0.998157	6.67274e-05	0.0059279
chr8	61314730	61326377	-	LINC01301	19.511	11.5664	27.4555	2.37373	1.24716	1.87667	0.908177	6.87033e-05	0.00606552
chr1	77333186	77529737	+	ST6GALNAC5	381.219	587.574	174.863	0.297602	-1.74854	0.504381	-0.987416	7.08685e-05	0.00621805
chr1	221874762	221915518	-	DUSP10	1877.43	1464.53	2290.32	1.56385	0.645106	1.49247	0.577704	7.72787e-05	0.0067389
chr18	60382672	60647676	+	PHLPP1	1660.42	945.142	2375.69	2.51358	1.32975	1.86679	0.900557	7.86702e-05	0.0068184
chr21	34638665	34669539	+	IL10RB	1826.22	1399.01	2253.44	1.61073	0.687719	1.53731	0.620404	8.22675e-05	0.00708697
chr15	21932514	21940739	-	LOC646214	39.1412	58.0756	20.2069	0.347941	-1.52309	0.513278	-0.962189	8.44717e-05	0.00723302
chr10	61005889	61122661	-	FAM13C	49.8699	21.2244	78.5154	3.69931	1.88726	1.97231	0.979886	9.33954e-05	0.00790247
chr5	35048861	35230691	-	PRLR	861.012	294.075	1427.95	4.85573	2.27969	1.96491	0.974462	9.34019e-05	0.00790247
chr17	25958174	25976586	+	LGALS9	148.569	54.7616	242.376	4.42602	2.14601	1.96826	0.976923	9.45714e-05	0.00795407
chr2	74213531	74335302	+	TET3	254.426	373.677	135.176	0.361745	-1.46696	0.522058	-0.937719	9.8717e-05	0.00825391
chr7	100612904	100662230	+	MUC12	16.4397	9.95013	22.9293	2.30443	1.20441	1.83459	0.875461	0.000101441	0.00838306
chr16	19870293	19896151	-	GPRC5B	220.766	57.6687	383.863	6.65634	2.73473	1.92584	0.94549	0.000101314	0.00838306
chr4	108745721	108836204	+	SGMS2	2927.6	3958.79	1896.41	0.479038	-1.06179	0.566243	-0.820507	0.000108458	0.00875924
chr8	136469716	136659848	+	KHDRBS3	829.907	1066.34	593.476	0.556555	-0.845403	0.622297	-0.684325	0.000108388	0.00875924
chr18	20714528	20840434	+	CABLES1	1895.73	1349.03	2442.42	1.81051	0.856393	1.64289	0.716239	0.000107074	0.00875924
chr17	74466975	74497509	-	RHBDF2	497.397	353.867	640.927	1.81121	0.856953	1.73445	0.794478	0.000108229	0.00875924
chr20	62688439	62703700	+	TCEA2	700.078	573.814	826.341	1.44008	0.526153	1.40458	0.490142	0.000109981	0.00883204
chr12	116396381	116714991	-	MED13L	7296.21	8006.45	6585.97	0.822583	-0.281767	0.826345	-0.275184	0.000111098	0.00887158
chr15	101821715	101835460	-	SNRPA1	2017.07	2254.6	1779.55	0.789298	-0.341358	0.79785	-0.32581	0.000113818	0.00903806
chr1	118148604	118171011	+	FAM46C	59.319	25.6997	92.9382	3.61631	1.85452	1.94773	0.961795	0.000117875	0.00930823
chr15	81605007	81616524	-	STARD5	254.929	177.884	331.974	1.86624	0.900136	1.66881	0.738816	0.000119526	0.00933486
chr2	16730730	16847134	-	FAM49A	93.3738	17.2138	169.534	9.84874	3.29994	1.86166	0.896588	0.000119265	0.00933486
chr5	1050489	1112172	-	SLC12A7	183.823	61.4337	306.213	4.98444	2.31743	1.94147	0.957149	0.000120398	0.00935158
chr1	65886335	66103176	+	LEPR	809.176	1069.88	548.472	0.512649	-0.963958	0.585294	-0.772766	0.000122003	0.00942472
chr6	46126919	46138747	-	ENPP5	37.5509	4.52151	70.5803	15.6099	3.96439	1.82629	0.868913	0.000123382	0.00947975
chr1	115828537	115880857	-	NGF	1564.62	1926.92	1202.33	0.623967	-0.680459	0.643586	-0.635794	0.000128913	0.00979875
chr4	40812044	41216635	-	APBB2	2687	3241.29	2132.7	0.65798	-0.603885	0.68381	-0.548332	0.000128604	0.00979875
chr19	51834795	51845378	-	VSIG10L	126.506	102.757	150.255	1.46224	0.548181	1.43324	0.519281	0.000131615	0.00995092
chr14	52327022	52436518	+	GNG2	4738.24	2635.53	6840.94	2.59566	1.3761	1.8837	0.913571	0.000132464	0.00996216
chr12	3068478	3149842	+	TEAD4	902.487	1045.62	759.354	0.726224	-0.461512	0.737632	-0.439028	0.000133803	0.0100099
chr17	67410838	67538470	+	MAP2K6	40.8603	14.8473	66.8732	4.50407	2.17123	1.93713	0.953921	0.000134746	0.0100276
chr11	46878268	46940173	-	LRP4	1738.64	1254.66	2222.61	1.77148	0.824958	1.70515	0.769896	0.000138149	0.0102273
chr19	41903694	41930910	+	BCKDHA	756.612	653.266	859.958	1.3164	0.396597	1.30331	0.382185	0.000141153	0.0103956
chr10	8096667	8117164	+	GATA3	30.66	5.5466	55.7735	10.0554	3.3299	1.83661	0.877047	0.000142577	0.0104464
chr3	192514605	192635950	-	MB21D2	800.305	952.469	648.141	0.680486	-0.555363	0.69469	-0.525559	0.000146798	0.0107005
chr4	84213614	84256306	-	HPSE	184.366	98.9083	269.824	2.72802	1.44785	1.87026	0.903239	0.000158686	0.011508
chr17	54965270	54991409	-	TRIM25	5644.51	4677.7	6611.32	1.41337	0.499139	1.38232	0.467097	0.000162045	0.0116919
chr2	73481810	73496758	-	FBXO41	83.9963	37.3446	130.648	3.49845	1.80672	1.91272	0.935623	0.000173551	0.0124589
chr1	40089103	40105348	-	HEYL	46.0822	82.7393	9.4252	0.113914	-3.13398	0.543755	-0.87897	0.000177094	0.0126493
chr19	8585674	8642331	-	MYO1F	67.2748	32.9917	101.558	3.07829	1.62213	1.89915	0.925351	0.000178913	0.0126521
chr7	30951415	30965131	+	AQP1	265.16	113.183	417.137	3.68551	1.88187	1.91583	0.937973	0.00017868	0.0126521
chr21	34001069	34100351	-	SYNJ1	1832.94	1558.71	2107.16	1.35186	0.43495	1.33093	0.412438	0.000185448	0.0130493
chr11	122526398	122685187	+	UBASH3B	5996.66	7306.26	4687.07	0.641514	-0.640447	0.667014	-0.584211	0.000195101	0.0136609
chr1	65730377	65881552	+	DNAJC6	1666.24	2165.9	1166.59	0.538616	-0.892672	0.594995	-0.749051	0.000199341	0.01376
chr17	42634812	42638630	+	FZD2	3420.36	4303.06	2537.66	0.589732	-0.761868	0.632885	-0.659984	0.000197665	0.01376
chr19	8645124	8675620	-	ADAMTS10	391.059	230.589	551.529	2.39183	1.25812	1.79974	0.847792	0.000199421	0.01376
chr4	6641818	6644470	+	MRFAP1	14489.7	15571.7	13407.7	0.861029	-0.215866	0.861664	-0.214802	0.000202675	0.013917
chr5	76011868	76031595	+	F2R	6093.2	8960.55	3225.85	0.360005	-1.47391	0.53126	-0.91251	0.000206618	0.0141195
chr11	118097405	118123083	-	MPZL3	24.924	10.7739	39.074	3.62673	1.85867	1.90622	0.930713	0.000209293	0.0142339
chr1	205271191	205290883	-	NUAK2	300.861	383.592	218.129	0.568648	-0.814393	0.617258	-0.696054	0.00021133	0.014304
chr4	6675821	6677774	+	LOC93622	473.072	521.197	424.946	0.815327	-0.294549	0.818886	-0.288265	0.000215305	0.014504
chrX	43514155	43606071	+	MAOA	27.7082	7.65129	47.765	6.24274	2.64218	1.86732	0.900971	0.000218084	0.0146219
chr18	29843484	30050447	-	GAREM	113.88	63.8005	163.96	2.56988	1.3617	1.88815	0.916977	0.000221264	0.0146965
chr5	43192170	43280952	+	NIM1K	47.1731	19.0782	75.2679	3.94523	1.98011	1.90019	0.926141	0.000220588	0.0146965
chr9	94484878	94712444	-	ROR2	37.4976	13.3853	61.61	4.60281	2.20251	1.87603	0.907681	0.000224066	0.0148134
chr4	4387983	4420785	+	NSG1	20.9804	10.5002	31.4607	2.9962	1.58313	1.87933	0.91022	0.000230318	0.0151562
chr3	45067759	45077563	+	CLEC3B	439.373	247.594	631.151	2.54913	1.35001	1.81509	0.860045	0.000233498	0.0152946
chr5	148737570	148749221	+	PCYOX1L	374.177	292.819	455.535	1.55569	0.637552	1.47919	0.564804	0.000236926	0.015448
chr1	9294863	9331394	+	H6PD	4833.32	3842.4	5824.25	1.51578	0.600064	1.45911	0.545089	0.000239775	0.0155624
chr1	27992572	27998724	-	IFI6	4571.96	1794.87	7349.06	4.09448	2.03368	1.89364	0.921159	0.000243056	0.0157036
chr11	34172534	34379555	-	ABTB2	678.885	398.487	959.283	2.40731	1.26742	1.80558	0.852461	0.000249707	0.0160253
chr17	47787687	47841518	-	FAM117A	255.317	147.351	363.283	2.46543	1.30184	1.81635	0.861046	0.00025029	0.0160253
chr3	50337320	50349812	-	HYAL1	26.898	13.9053	39.8907	2.86873	1.52041	1.85692	0.892911	0.000252163	0.0160729
chr6	109711418	109762374	-	PPIL6	24.0165	16.7664	31.2666	1.86483	0.899044	1.67262	0.74211	0.000253755	0.0161021
chr15	45459412	45493373	-	SHF	58.9653	27.5686	90.3619	3.27771	1.71269	1.87682	0.908294	0.000255836	0.016162
chr19	37756841	37759912	-	LOC284412	33.2072	43.558	22.8565	0.524737	-0.930333	0.59821	-0.741277	0.000257964	0.0162244
chr1	218518676	218617961	+	TGFB2	1830.07	3249.71	410.437	0.1263	-2.98508	0.550298	-0.861715	0.000259923	0.0162755
chr1	16944751	16957401	-	CROCCP2	324.506	390.051	258.962	0.663918	-0.590922	0.673646	-0.569938	0.000264222	0.0164722
chr7	148799878	148823438	-	ZNF425	203.486	154.368	252.603	1.63637	0.710497	1.53149	0.614932	0.000267281	0.0165901
chr9	126773889	126795442	+	LHX2	40.5777	66.3437	14.8117	0.223258	-2.16322	0.533715	-0.905859	0.000271271	0.0167645
chr11	101322295	101454659	-	TRPC6	272.692	524.856	20.5284	0.0391123	-4.67623	0.577841	-0.791256	0.000274535	0.0168662
chr7	26191847	26226756	+	NFE2L3	202.446	87.3595	317.532	3.63477	1.86186	1.88329	0.913252	0.000275288	0.0168662
chr1	25688740	25747363	-	RHCE	25.3051	14.7858	35.8244	2.42289	1.27673	1.8108	0.856631	0.000279576	0.0170553
chr10	99079022	99081672	+	FRAT1	58.7982	47.8683	69.7281	1.45667	0.542671	1.38228	0.467051	0.000284432	0.0172774
chr19	6887560	6940464	+	EMR1	30.8483	3.39703	58.2995	17.1619	4.10114	1.75277	0.809634	0.000295224	0.0178567
chr10	127393859	127408062	-	FLJ37035	37.4993	27.4329	47.5657	1.73389	0.794016	1.56835	0.64925	0.000300586	0.018104
chr2	74443369	74570534	-	SLC4A5	27.7316	17.0237	38.4395	2.258	1.17505	1.77963	0.831579	0.000302146	0.0181211
chr16	1484389	1494490	-	CCDC154	13.6937	7.11695	20.2704	2.84819	1.51004	1.83167	0.873161	0.000305556	0.0182486
chr6	133065009	133084598	-	VNN2	9.61291	1.29693	17.9289	13.8241	3.78911	1.75056	0.807815	0.000312001	0.0185556
chr9	69080244	69147854	-	PGM5P2	10.9058	17.2615	4.55022	0.263605	-1.92355	0.534722	-0.90314	0.000317927	0.0188292
chr1	153509623	153514241	-	S100A5	17.3186	11.7086	22.9285	1.95826	0.96957	1.68955	0.756641	0.000320146	0.018882
chr1	134773	140566	-	LOC729737	24.1723	15.3213	33.0234	2.1554	1.10795	1.69835	0.764137	0.000323162	0.0189811
chr21	34915344	34949820	+	SON	19747.1	17691.4	21802.8	1.23239	0.301465	1.22148	0.288632	0.000328976	0.0192431
chr11	88026760	88070941	-	CTSC	5856.71	8912.4	2801.02	0.314284	-1.66986	0.535989	-0.899724	0.00033136	0.0193031
chr22	44639557	44708731	-	KIAA1644	3167.34	1833.64	4501.04	2.4547	1.29555	1.80675	0.853396	0.00033277	0.0193061
chr16	49524515	49891830	-	ZNF423	54.3474	99.4704	9.22437	0.0927348	-3.43075	0.566299	-0.820363	0.000337234	0.0193284
chr22	24577444	24585074	+	SUSD2	92.208	158.951	25.4647	0.160204	-2.64202	0.546999	-0.870389	0.000335145	0.0193284
chr12	8383645	8395542	-	FAM86FP	111.702	140.068	83.337	0.594977	-0.749095	0.646632	-0.628982	0.00033651	0.0193284
chr8	15965387	16050300	-	MSR1	202.287	374.551	30.0238	0.0801596	-3.64098	0.565539	-0.822302	0.000339299	0.0193686
chr6	1390069	1395832	+	FOXF2	787.869	617.509	958.23	1.55177	0.633912	1.46901	0.554844	0.000347786	0.0197737
chr7	1609709	1629261	+	PSMG3-AS1	309.385	219.053	399.717	1.82475	0.867697	1.61971	0.69574	0.000350968	0.0198752
chr18	6834432	6915712	+	ARHGAP28	30.3873	12.3211	48.4535	3.93258	1.97548	1.85805	0.893792	0.000362109	0.0204247
chr4	1065266	1107352	-	RNF212	49.9977	11.5204	88.475	7.67982	2.94107	1.7744	0.827335	0.000365444	0.0205313
chr1	149900543	149908791	-	MTMR11	1104.15	901.282	1307.02	1.45018	0.536229	1.40703	0.492657	0.000371413	0.020734
chr12	57157002	57181574	+	HSD17B6	71.8168	41.1944	102.439	2.48673	1.31425	1.80716	0.853725	0.000371969	0.020734
chr17	40253422	40264751	-	DHX58	303.401	204.34	402.462	1.96957	0.977881	1.67491	0.744084	0.000374047	0.0207684
chr3	73431652	73674072	-	PDZRN3	2775.51	2132.18	3418.84	1.60345	0.681178	1.51189	0.596357	0.000381872	0.0210385
chr19	18723682	18731849	+	TMEM59L	66.3502	32.5339	100.167	3.07883	1.62238	1.85249	0.889467	0.000380852	0.0210385
chr21	30449792	30548210	+	MAP3K7CL	1164.01	755.81	1572.2	2.08015	1.05669	1.71614	0.779169	0.000389038	0.0213505
chr20	10618332	10654694	-	JAG1	2807.49	4648.07	966.908	0.208024	-2.26518	0.547065	-0.870217	0.0003917	0.0213781
chr6	52866098	52926600	-	ICK	2105.47	2416.11	1794.82	0.742853	-0.428851	0.756054	-0.403438	0.000392548	0.0213781
chr21	47392884	47394867	+	LOC101928796	39.8829	29.6508	50.1149	1.69017	0.757169	1.56915	0.649985	0.00039503	0.0214311
chr3	124684554	124774802	-	HEG1	20187.8	17712.5	22663	1.27949	0.355568	1.26012	0.333563	0.000398896	0.0214769
chr1	79086088	79111830	+	IFI44L	285.679	88.1589	483.2	5.48101	2.45444	1.81968	0.863684	0.000397678	0.0214769
chr4	100010008	100222513	+	LOC100507053	89.2624	67.4222	111.103	1.64786	0.720597	1.54939	0.631698	0.000408316	0.0217969
chr6	166756119	166764957	+	LOC100289495	26.0043	18.3909	33.6178	1.82796	0.870232	1.63131	0.706028	0.00040944	0.0217969
chr1	45482076	45672250	-	ZSWIM5	20.2264	4.98183	35.4709	7.12005	2.83189	1.82327	0.866528	0.000406471	0.0217969
chr5	113698016	113832197	+	KCNN2	15.2926	2.9957	27.5895	9.2097	3.20315	1.74889	0.806436	0.000412017	0.0218523
chr10	117816442	118033126	-	GFRA1	2912.17	4410.5	1413.83	0.32056	-1.64133	0.542389	-0.882601	0.000417404	0.0220557
chr21	46490870	46493126	-	SSR4P1	104.588	82.3578	126.818	1.53984	0.622779	1.46157	0.547515	0.00042041	0.0221323
chr18	77155772	77289323	+	NFATC1	578.388	454.079	702.696	1.54752	0.629959	1.47706	0.562733	0.000422753	0.0221735
chr14	70346114	70499083	+	SMOC1	463.778	38.8143	888.743	22.8973	4.51711	1.69601	0.762144	0.000428232	0.0223783
chr2	136577761	136580657	+	LOC100507600	9.46703	2.6314	16.3027	6.19543	2.63121	1.81083	0.856648	0.000430989	0.0224399
chr2	166095912	166248820	+	SCN2A	118.613	38.1007	199.125	5.22629	2.38579	1.82652	0.869099	0.000434502	0.0224582
chr2	6980684	7006766	-	CMPK2	227.908	63.2695	392.547	6.20437	2.63329	1.79122	0.840946	0.000433543	0.0224582
chr22	29876181	29887277	+	NEFH	196.023	355.214	36.8314	0.103688	-3.26968	0.570162	-0.810556	0.000438368	0.0224945
chr3	148709195	148745456	+	GYG1	4191.98	4788.75	3595.2	0.750759	-0.413577	0.762001	-0.392135	0.000438092	0.0224945
chr11	121322912	121504471	+	SORL1	120.04	63.2793	176.802	2.79399	1.48233	1.84128	0.880708	0.000440306	0.0225126
chr4	113739239	114304896	+	ANK2	1635.53	1152.1	2118.95	1.8392	0.879081	1.6605	0.731615	0.000451418	0.022998
chr16	22217592	22300066	+	EEF2K	2881.89	2521.57	3242.22	1.28579	0.36266	1.27988	0.356011	0.00046051	0.0233775
chr12	569543	671058	+	B4GALNT3	64.0119	24.2961	103.728	4.26933	2.09401	1.83811	0.87822	0.000466709	0.0236078
chr12	50017197	50038452	+	PRPF40B	610.192	510.812	709.572	1.38911	0.474158	1.35768	0.441147	0.00047866	0.0239869
chr5	79331170	79379107	+	THBS4	55.4673	19.7016	91.233	4.63074	2.21124	1.82678	0.869301	0.000476358	0.0239869
chrX	119392505	119445391	-	TMEM255A	13.3081	3.56876	23.0475	6.45812	2.69111	1.78941	0.83948	0.000479264	0.0239869
chr22	29833004	29838118	-	RFPL1S	19.3248	36.1002	2.54943	0.0706208	-3.82376	0.58845	-0.765007	0.000484822	0.0241799
chr21	36160098	36421595	-	RUNX1	6956.75	5869.63	8043.88	1.37042	0.454621	1.35414	0.437379	0.000488835	0.0242948
chr10	63952845	64028622	-	RTKN2	359.307	513.318	205.297	0.399942	-1.32214	0.558605	-0.8401	0.00049324	0.0244283
chr15	90171201	90198682	-	KIF7	2644.76	2168.33	3121.19	1.43945	0.525517	1.39405	0.47928	0.000497295	0.0245436
chr21	34697214	34732128	+	IFNAR1	5734.74	4838.64	6630.84	1.37039	0.454589	1.34347	0.425963	0.000503119	0.0246912
chr5	140373	190087	+	PLEKHG4B	195.608	82.7437	308.472	3.72804	1.89842	1.83127	0.872847	0.00050376	0.0246912
chr2	71127720	71160575	+	VAX2	55.7462	70.1717	41.3207	0.588852	-0.764023	0.640288	-0.643207	0.000505498	0.0246912
chr11	2904448	2906995	-	CDKN1C	24.4962	10.7647	38.2278	3.55121	1.82831	1.82766	0.869998	0.00050871	0.024763
chr11	44785976	44953977	+	TSPAN18	914.382	307.325	1521.44	4.9506	2.3076	1.79959	0.847665	0.000515218	0.0249942
chr14	75408533	75422467	-	PGF	339.63	509.573	169.687	0.332998	-1.58641	0.548214	-0.867189	0.000531516	0.0252675
chr7	45763386	45808617	-	SEPT7P2	288.31	352.213	224.406	0.637133	-0.650333	0.675354	-0.566285	0.00052456	0.0252675
chr2	29072688	29093175	-	TRMT61B	538.514	600.521	476.508	0.793491	-0.333714	0.797995	-0.325548	0.000531204	0.0252675
chr22	44888450	44894005	-	LDOC1L	3531.81	3140.25	3923.36	1.24938	0.321208	1.2411	0.311617	0.000523406	0.0252675
chr17	37366789	37382040	-	STAC2	43.6843	10.3536	77.015	7.43846	2.895	1.74801	0.805716	0.00052954	0.0252675
chr19	8274217	8327304	+	CERS4	10.4259	0.920313	19.9315	21.6574	4.43679	1.66607	0.736448	0.0005313	0.0252675
chr10	69865874	69971773	+	MYPN	2394.28	3525.74	1262.82	0.358172	-1.48128	0.550589	-0.860953	0.00053384	0.0252933
chr12	25629016	25801496	-	IFLTD1	10.6615	17.6472	3.67576	0.208292	-2.26332	0.554587	-0.850513	0.000548453	0.0258994
chr2	234384165	234474236	-	USP40	2326.5	2115.92	2537.09	1.19905	0.261891	1.1946	0.256523	0.000553193	0.0260367
chr19	39818999	39826726	-	GMFG	43.4667	9.70661	77.2269	7.95611	2.99206	1.77485	0.827701	0.00056488	0.026499
chr20	60549854	60640866	-	TAF4	619.843	679.089	560.597	0.825513	-0.276636	0.831384	-0.266413	0.000567543	0.0265364
chr4	55524095	55606881	+	KIT	1457.48	2010.38	904.575	0.449952	-1.15216	0.56552	-0.822351	0.000570674	0.0265953
chr6	127759551	127840500	-	SOGA3	240.484	178.092	302.875	1.70067	0.766101	1.54286	0.625605	0.000578128	0.0268546
chr22	37886400	37915210	-	CARD10	399.147	631.209	167.084	0.264705	-1.91754	0.549719	-0.863233	0.000581773	0.0268837
chr1	27650365	27653016	+	LOC644961	80.8767	126.534	35.2197	0.278342	-1.84507	0.551332	-0.859007	0.000584593	0.0268837
chr21	40714241	40721047	-	HMGN1	11533	9602.6	13463.3	1.40205	0.487539	1.37168	0.455941	0.000584667	0.0268837
chr5	80256508	80525981	+	RASGRF2	72.4084	14.8045	130.012	8.78197	3.13454	1.72066	0.782958	0.000587456	0.0268837
chr2	175199821	175202268	+	SP9	58.1487	2.62443	113.673	43.3134	5.43674	1.62507	0.700498	0.000588211	0.0268837
chr1	152274651	152297679	-	FLG	499.705	86.6879	912.721	10.5288	3.39627	1.69294	0.759533	0.000594617	0.0270894
chr16	86508131	86542466	-	FENDRR	61.1531	4.14067	118.166	28.5378	4.8348	1.64326	0.716561	0.000598527	0.0271804
chr4	165878100	165880273	+	FAM218A	25.0262	17.5188	32.5336	1.85707	0.893026	1.63994	0.713639	0.0006029	0.0272918
chr1	21835858	21904905	+	ALPL	40.4024	60.106	20.6988	0.344372	-1.53796	0.553612	-0.853053	0.000611226	0.0275808
chr2	225629807	225907330	-	DOCK10	6315.19	7420.01	5210.36	0.702204	-0.510038	0.719219	-0.475496	0.000613624	0.0276014
chr6	85442216	85473954	-	TBX18	1603.63	1808.19	1399.08	0.773746	-0.370068	0.781651	-0.355404	0.000622316	0.0279041
chr22	39473010	39483748	+	APOBEC3G	202.16	154.699	249.621	1.6136	0.690279	1.51162	0.5961	0.000626402	0.027999
chr3	142984064	143567373	-	SLC9A9	229.134	147.74	310.528	2.10185	1.07166	1.69297	0.759559	0.000644476	0.0286268
chr2	206547224	206662857	+	NRP2	5688.6	3484.05	7893.14	2.26551	1.17984	1.75173	0.808784	0.000643081	0.0286268
chr2	98272402	98280561	-	ACTR1B	3679.38	3275.68	4083.08	1.24648	0.317863	1.237	0.30684	0.000650988	0.0287365
chr13	42031542	42045013	+	RGCC	85.9935	39.7645	132.223	3.32514	1.73341	1.80534	0.852267	0.000649355	0.0287365
chr1	204187979	204329057	-	PLEKHA6	110.663	18.5667	202.76	10.9206	3.44898	1.68535	0.753046	0.000653032	0.0287374
chr7	100657601	100660889	-	LOC102724094	34.4102	22.7048	46.1157	2.0311	1.02226	1.70715	0.771593	0.000664669	0.0291593
chr17	41132582	41145707	+	RUNDC1	1111.98	1236.99	986.962	0.797872	-0.325771	0.803	-0.316527	0.000668261	0.0292267
chr3	177159709	177470492	+	LINC00578	38.8646	73.4815	4.24777	0.0578073	-4.11261	0.607544	-0.718939	0.000676978	0.0295171
chr3	8792095	8811300	-	OXTR	32169.3	41799.1	22539.4	0.539232	-0.891023	0.596715	-0.744885	0.000689949	0.0298823
chr14	24028772	24037045	-	AP1G2	313.776	222.997	404.554	1.81417	0.859311	1.60787	0.685151	0.000691662	0.0298823
chr1	23755056	23810750	-	ASAP3	882.937	617.805	1148.07	1.8583	0.893985	1.64889	0.721499	0.00068824	0.0298823
chr19	39989557	39999121	+	DLL3	14.4252	6.48059	22.3699	3.45183	1.78736	1.80345	0.850759	0.000694468	0.0299126
chr17	54671060	54672951	+	NOG	1174.01	629.336	1718.68	2.73094	1.4494	1.78981	0.839803	0.000698764	0.0300068
chr21	35818986	35884573	-	KCNE1	20.1024	9.02478	31.1801	3.45494	1.78866	1.80349	0.850788	0.000701555	0.0300358
chr19	7701987	7712760	+	STXBP2	125.855	55.5475	196.162	3.53142	1.82025	1.79872	0.846971	0.000709581	0.0301975
chr19	17513748	17516457	-	BST2	70.5725	22.4515	118.693	5.28667	2.40236	1.7585	0.814342	0.000709241	0.0301975
chr6	87795216	87804865	-	CGA	7.2872	13.7466	0.827776	0.0602166	-4.05369	0.605615	-0.723526	0.000714793	0.0303285
chr19	54663833	54676944	-	TMC4	12.7872	19.3168	6.25771	0.323952	-1.62615	0.555897	-0.847111	0.000717966	0.0303725
chr1	112264686	112298419	-	FAM212B	444.447	710.655	178.24	0.250811	-1.99533	0.558516	-0.840329	0.000733027	0.0307407
chrX	102862834	102864855	+	TCEAL3	2099.78	2384.63	1814.92	0.761093	-0.393856	0.779092	-0.360135	0.000734174	0.0307407
chr20	42824581	42839546	-	OSER1	1700.67	1882.04	1519.3	0.807265	-0.308885	0.81267	-0.299259	0.00073532	0.0307407
chr15	65673825	65715410	-	IGDCC4	211.728	112.521	310.936	2.76337	1.46643	1.78818	0.838492	0.000734594	0.0307407
chr17	72427667	72443568	+	GPRC5C	58.2984	6.19372	110.403	17.825	4.15583	1.64228	0.715698	0.000742054	0.0309312
chr4	2073645	2230958	-	POLN	44.3932	54.84	33.9464	0.619008	-0.69197	0.666831	-0.584608	0.000752828	0.0311067
chr4	148999915	149363672	-	NR3C2	90.3428	35.1518	145.534	4.14015	2.04968	1.78038	0.832187	0.000748645	0.0311067
chr17	72537205	72542310	-	CD300C	11.2739	2.2606	20.2872	8.97429	3.1658	1.69561	0.761801	0.00075186	0.0311067
chr16	29690441	29709314	+	QPRT	1109.49	662.7	1556.27	2.34838	1.23167	1.78821	0.838513	0.000755432	0.0311238
chr2	31133331	31361592	-	GALNT14	101.18	168.578	33.7822	0.200394	-2.31909	0.568285	-0.815313	0.000759092	0.0311842
chr6	36098261	36112301	+	MAPK13	480.53	704.084	256.976	0.364979	-1.45412	0.560489	-0.835242	0.000763458	0.0312732
chr2	85980909	86018506	+	ATOH8	4280.32	3080.24	5480.4	1.77921	0.831239	1.58948	0.668553	0.000766203	0.0312954
chrX	102883648	102885876	+	TCEAL1	1121.65	1276.66	966.636	0.757162	-0.401326	0.769652	-0.377722	0.000786044	0.0318194
chr7	65425672	65447301	-	GUSB	2507.6	2172.66	2842.54	1.30832	0.387713	1.28827	0.365432	0.000782408	0.0318194
chr10	81805989	81838949	-	TMEM254-AS1	44.9983	29.0264	60.9703	2.10051	1.07074	1.69536	0.761594	0.000785574	0.0318194
chr5	134906371	134914969	-	CXCL14	62.536	23.1622	101.91	4.39983	2.13745	1.76983	0.823611	0.000787987	0.0318194
chr21	42733950	42780869	+	MX2	540.022	144.506	935.538	6.47404	2.69467	1.71803	0.780756	0.00079337	0.0319461
chr11	112831969	113149158	+	NCAM1	1147.61	399.629	1895.59	4.74337	2.24591	1.75797	0.813911	0.00080639	0.0323786
chr14	55595935	55612148	+	LGALS3	7213.82	5835.49	8592.14	1.47239	0.558163	1.41546	0.501268	0.00080889	0.0323875
chr2	216946589	216967506	+	TMEM169	116.679	74.4418	158.916	2.13477	1.09408	1.72802	0.789121	0.000822518	0.0328407
chr21	17102344	17252390	+	USP25	3405.79	2738.68	4072.9	1.48718	0.572578	1.4256	0.511571	0.000837205	0.0333334
chr16	55836764	55867075	-	CES1	6.32626	11.965	0.68754	0.0574627	-4.12123	0.606703	-0.720937	0.000848307	0.0335865
chr17	27055832	27069784	+	NEK8	159.646	136.565	182.726	1.33802	0.420099	1.31739	0.397687	0.00085065	0.0335865
chr1	236557680	236648008	+	EDARADD	70.4296	13.121	127.738	9.73539	3.28324	1.68624	0.753809	0.000849108	0.0335865
chr17	18441115	18528930	-	CCDC144B	139.312	233.803	44.8216	0.191707	-2.38303	0.576695	-0.794121	0.00085848	0.0337115
chr2	75273590	75426645	-	TACR1	100.944	54.5348	147.354	2.70201	1.43403	1.77585	0.828507	0.00085856	0.0337115
chr3	178957537	178984838	-	KCNMB3	57.3659	68.8389	45.8929	0.666671	-0.584953	0.69994	-0.514697	0.000863581	0.0338153
chr3	111451327	111695364	+	PHLDB2	2805.08	3501.65	2108.52	0.60215	-0.731804	0.644761	-0.633163	0.000869636	0.0339588
chr7	99245812	99277649	-	CYP3A5	4.77836	0.363341	9.19337	25.3023	4.6612	1.62711	0.702316	0.000879917	0.0342661
chr1	176826441	177134040	-	ASTN1	67.6285	12.4006	122.856	9.90729	3.30849	1.66317	0.733939	0.000890913	0.0345995
chr19	10683347	10697991	-	AP1M2	19.7182	32.2158	7.22068	0.224135	-2.15756	0.565937	-0.821286	0.000898365	0.0347939
chr3	27257097	27410912	-	NEK10	76.638	99.1939	54.0822	0.545217	-0.875098	0.605912	-0.72282	0.000902618	0.0348636
chr12	16500076	16530123	+	MGST1	5932.14	7681.45	4182.83	0.544537	-0.876897	0.609556	-0.714169	0.00091287	0.0351641
chr15	42566366	42645864	+	GANC	1741.57	1504.46	1978.68	1.31521	0.395293	1.28169	0.358048	0.000937008	0.0359963
chr11	64755417	64764517	-	BATF2	42.9808	17.8266	68.1351	3.82211	1.93437	1.77014	0.823868	0.000940797	0.0360444
chr11	1575281	1593150	-	DUSP8	44.1842	69.4642	18.9042	0.272143	-1.87757	0.563836	-0.826653	0.000947888	0.0361214
chr16	2688983	2696130	+	FLJ42627	1048.72	877.994	1219.44	1.38889	0.473935	1.35784	0.441315	0.00094538	0.0361214
chr17	63133456	63223821	+	RGS9	25.9343	14.3923	37.4763	2.60391	1.38068	1.76147	0.816776	0.000960166	0.0364914
chr17	47572655	47592382	+	NGFR	283.797	528.471	39.123	0.0740305	-3.75574	0.613788	-0.704187	0.000975783	0.0369861
chr2	113931560	113960677	+	PSD4	565.103	333.998	796.207	2.38387	1.2533	1.7463	0.804305	0.000979606	0.0370322
chr7	150382794	150390728	+	GIMAP2	23.6012	6.53088	40.6715	6.22757	2.63867	1.72936	0.790242	0.000984206	0.0371074
chr3	155838337	156256927	+	KCNAB1	10.9768	1.21514	20.7384	17.0667	4.09311	1.63603	0.7102	0.000993616	0.0373631
chr1	21766583	21811393	+	NBPF3	721.982	925.379	518.584	0.560402	-0.835466	0.641055	-0.641479	0.0010176	0.0375355
chr8	54764368	54871864	+	RGS20	332.2	400.933	263.468	0.657137	-0.605735	0.688602	-0.538258	0.00101639	0.0375355
chr1	16450832	16482582	-	EPHA2	3498.89	4131.69	2866.08	0.693683	-0.527652	0.716919	-0.480118	0.00101986	0.0375355
chrX	11129406	11141204	+	HCCS	1761.15	1932.63	1589.67	0.822543	-0.281836	0.826757	-0.274464	0.00102101	0.0375355
chr1	20808884	20812728	-	CAMK2N1	2849.02	2164.81	3533.23	1.63212	0.706748	1.537	0.62012	0.0010101	0.0375355
chr21	40817797	40887433	+	SH3BGR	118.504	85.5417	151.465	1.77066	0.824288	1.56741	0.64838	0.00102197	0.0375355
chr8	81540686	81787016	-	ZNF704	19.9667	11.5116	28.4218	2.46897	1.30391	1.75868	0.814493	0.00100375	0.0375355
chr16	15489611	15503543	+	MPV17L	40.875	21.6976	60.0524	2.7677	1.46869	1.76371	0.818614	0.00101796	0.0375355
chr17	70026795	70037438	+	LINC01152	12.1026	4.33913	19.8661	4.57835	2.19483	1.74755	0.805331	0.00101752	0.0375355
chr21	30671220	30734217	+	BACH1	3247.89	2668.79	3826.98	1.43397	0.520019	1.37956	0.46421	0.00104397	0.0380485
chr17	48624450	48633213	+	SPATA20	3450.52	2716.92	4184.12	1.54002	0.622949	1.45588	0.54189	0.00104137	0.0380485
chr1	32799430	32801840	-	MARCKSL1	2167.28	1395.34	2939.22	2.10645	1.07481	1.68576	0.753398	0.00104042	0.0380485
chr8	40010987	40012827	+	C8orf4	275.433	56.2299	494.636	8.79667	3.13696	1.68435	0.752188	0.00105757	0.0384456
chr6	151815175	151942328	+	CCDC170	44.4357	27.3407	61.5306	2.25051	1.17025	1.69606	0.76219	0.00107148	0.0388521
chr17	42977080	42981047	+	CCDC103	86.7666	60.1625	113.371	1.88441	0.914111	1.62188	0.697668	0.00107828	0.0389992
chr1	1981909	2116834	+	PRKCZ	48.3794	26.7853	69.9736	2.61239	1.38537	1.75201	0.80901	0.00108771	0.0392402
chr6	31236526	31239913	-	HLA-C	8246.21	10703.8	5788.63	0.540802	-0.886828	0.621654	-0.685816	0.00112862	0.0406011
chr10	88985205	88994733	+	NUTM2A	33.3049	23.8749	42.735	1.78996	0.839925	1.58442	0.663953	0.00113114	0.0406011
chr4	83550690	83720010	-	SCD5	2234	3002.08	1465.93	0.488303	-1.03415	0.58698	-0.768616	0.00113844	0.0406576
chr8	97505882	97624037	+	SDC2	9601.95	12093.8	7110.08	0.58791	-0.766333	0.645291	-0.631978	0.00113836	0.0406576
chr11	71498557	71512280	+	FAM86C1	382.087	334.203	429.97	1.28655	0.363513	1.27608	0.351718	0.00114711	0.0408646
chr16	69743304	69760571	-	NQO1	24469.2	33278.8	15659.6	0.470559	-1.08755	0.595534	-0.747744	0.00116659	0.0410442
chr1	32117848	32169768	-	COL16A1	12712.3	10645.5	14779	1.38829	0.473305	1.37285	0.457169	0.00116522	0.0410442
chr12	108983622	108991894	-	TMEM119	6275.79	4425.55	8126.02	1.83616	0.876692	1.6114	0.688318	0.00116654	0.0410442
chr19	55644066	55660722	-	TNNT1	88.267	28.855	147.679	5.11797	2.35557	1.7482	0.805869	0.00115914	0.0410442
chrY	21152526	21438350	-	CD24	2612	287.905	4936.1	17.1449	4.0997	1.6082	0.685444	0.00116609	0.0410442
chr4	141786725	142054616	-	RNF150	621.486	882.798	360.175	0.407992	-1.29339	0.581004	-0.783381	0.00117454	0.0411204
chr5	140787770	140892546	+	PCDHGB6	109.875	147.762	71.9892	0.487198	-1.03742	0.601458	-0.733463	0.00117378	0.0411204
chr15	71433788	72075722	+	THSD4	1729.52	2314.96	1144.07	0.494206	-1.01682	0.606611	-0.721156	0.00118116	0.0412505
chr3	45123766	45187914	-	CDCP1	1897.2	1154.27	2640.12	2.28726	1.19362	1.75114	0.808297	0.00118841	0.0413007
chr4	88896802	88904563	+	SPP1	1231.36	606.562	1856.16	3.06014	1.6136	1.73254	0.792886	0.00118763	0.0413007
chr20	1246960	1289971	+	SNPH	1177.18	978.664	1375.7	1.40569	0.491276	1.37737	0.461916	0.0011977	0.041498
chr16	3997626	4000445	-	LOC102724927	30.4154	21.6769	39.1539	1.80625	0.852997	1.59682	0.6752	0.00119992	0.041498
chr5	74323289	74326724	-	GCNT4	254.041	351.438	156.644	0.445722	-1.16578	0.587575	-0.767155	0.00121574	0.0419432
chr21	34961648	35014160	-	CRYZL1	1005.78	822.254	1189.31	1.4464	0.532467	1.39625	0.481561	0.00122056	0.0420072
chr19	11685475	11689801	-	ACP5	318.77	463.601	173.94	0.375194	-1.41429	0.58214	-0.780562	0.00123594	0.042434
chr12	48577366	48579709	+	CCDC184	18.2241	10.4148	26.0335	2.49966	1.32173	1.73042	0.791122	0.00124602	0.042677
chr17	45772630	45789429	+	TBKBP1	589.331	452.392	726.271	1.6054	0.682934	1.49646	0.58155	0.00125449	0.0428639
chr19	1491165	1497924	+	REEP6	69.9108	48.0878	91.7337	1.90763	0.931779	1.64475	0.717867	0.00126066	0.0428696
chr11	313991	315272	+	IFITM1	1604.43	943.639	2265.22	2.40052	1.26335	1.72345	0.785297	0.00126069	0.0428696
chr21	44263190	44299699	-	WDR4	881.738	761.982	1001.49	1.31433	0.394324	1.29529	0.373274	0.00127833	0.0432737
chr22	21827287	21871780	-	PI4KAP2	297.806	253.923	341.688	1.34563	0.428284	1.32439	0.405333	0.00128171	0.0432737
chr2	38893052	38961909	+	GALM	621.003	451.845	790.162	1.74875	0.806322	1.55647	0.63828	0.0012878	0.0432737
chr16	31711934	31718745	+	CLUHP3	19.5593	12.061	27.0576	2.2434	1.16568	1.72041	0.782752	0.00128641	0.0432737
chr19	52216365	52227221	-	HAS1	63.6096	6.94447	120.275	17.3195	4.11432	1.59337	0.672086	0.00128616	0.0432737
chr1	244212241	244220780	+	ZBTB18	1467.79	1754.08	1181.51	0.673577	-0.570085	0.70223	-0.509985	0.00129551	0.0432988
chr3	58413357	58419579	-	PDHB	4908.76	5261.12	4556.4	0.86605	-0.207477	0.86832	-0.203701	0.00129608	0.0432988
chr12	57998405	58003587	+	DTX3	845.61	688.006	1003.21	1.45815	0.544137	1.4127	0.498455	0.00130073	0.0432988
chr2	70889216	70995375	-	ADD2	740.486	155.931	1325.04	8.49761	3.08706	1.66002	0.7312	0.00130049	0.0432988
chr16	619968	634136	+	PIGQ	1788.02	1557.15	2018.88	1.29653	0.374652	1.26854	0.343167	0.00131197	0.0435708
chr17	37219556	37307902	-	PLXDC1	192.064	288.741	95.3868	0.330354	-1.59792	0.573588	-0.801913	0.00131871	0.0435875
chr19	17337055	17340028	+	OCEL1	327.541	278.725	376.357	1.35028	0.433257	1.33191	0.413496	0.00131853	0.0435875
chr5	69423289	69586004	-	SMA4	122.966	88.7815	157.151	1.77009	0.823822	1.57098	0.651667	0.00132167	0.0435875
chr1	31342313	31381480	-	SDC3	6395.86	4479.94	8311.79	1.85534	0.89168	1.6034	0.681131	0.00133104	0.043795
chr3	172223298	172241297	-	TNFSF10	8.34141	2.29254	14.3903	6.27699	2.65007	1.69092	0.757806	0.00134028	0.043997
chr10	64133916	64431771	+	ZNF365	255.271	360.31	150.232	0.416951	-1.26205	0.578	-0.790859	0.00136482	0.0445948
chr4	169418217	169849608	+	PALLD	14824	18507.1	11140.9	0.601978	-0.732216	0.658341	-0.603094	0.00137104	0.0445948
chr2	96676299	96688884	+	FAHD2CP	17.579	9.74787	25.4101	2.60673	1.38224	1.73193	0.79238	0.00137056	0.0445948
chr5	43381600	43412488	-	CCL28	46.3364	22.901	69.7719	3.04667	1.60724	1.74558	0.803708	0.00136821	0.0445948
chr5	145969067	146461083	-	PPP2R2B	144.986	274.435	15.5369	0.0566143	-4.14269	0.62345	-0.681654	0.001375	0.0446214
chr17	27400528	27507407	-	MYO18A	3212.46	2622.03	3802.88	1.45036	0.536406	1.40153	0.486999	0.00139242	0.0450838
chr10	135234170	135238121	-	SPRN	85.6176	117.157	54.0779	0.461584	-1.11533	0.592979	-0.753947	0.00140514	0.0450849
chrX	132435064	132549205	-	GPC4	1483.55	1002.18	1964.92	1.96065	0.971333	1.68396	0.75186	0.00139953	0.0450849
chr11	61025758	61062788	-	VWCE	39.7905	25.8337	53.7473	2.08051	1.05694	1.6731	0.742527	0.00140436	0.0450849
chr1	24382531	24438665	-	MYOM3	237.277	102.318	372.236	3.63805	1.86316	1.73217	0.792577	0.00140042	0.0450849
chr14	33408459	34273382	+	NPAS3	20.6431	6.12415	35.1621	5.74156	2.52144	1.70204	0.767263	0.00140966	0.0451282
chr12	31079838	31149537	+	TSPAN11	204.444	78.4205	330.467	4.21405	2.07521	1.71118	0.774989	0.00141888	0.0453213
chr10	89618918	89623194	-	KLLN	47.3932	37.274	57.5125	1.54297	0.625706	1.44254	0.528614	0.00143224	0.0456454
chr1	199996730	200146550	+	NR5A2	12.7077	23.161	2.25447	0.097339	-3.36084	0.616264	-0.69838	0.00144003	0.0457222
chr5	42423877	42721980	+	GHR	178.497	209.649	147.344	0.702813	-0.508788	0.723458	-0.467018	0.00144148	0.0457222
chr15	50150435	50411419	-	ATP8B4	96.0626	41.1932	150.932	3.664	1.87342	1.74077	0.799725	0.0014443	0.0457222
chr16	79627745	79634622	-	MAF	124.095	31.2921	216.897	6.93137	2.79314	1.66262	0.733459	0.00144975	0.0457927
chr14	20811230	20811570	-	RPPH1	54.2881	98.2699	10.3063	0.104877	-3.25323	0.599103	-0.739124	0.00146343	0.0461223
chr21	46683843	46707811	-	POFUT2	4477.97	3684.09	5271.86	1.43098	0.517003	1.37267	0.45698	0.00151001	0.0471721
chr2	95963072	96051825	+	KCNIP3	682.365	493.671	871.059	1.76445	0.81922	1.57704	0.65722	0.00150127	0.0471721
chr3	4535032	4889524	+	ITPR1	664.436	412.621	916.25	2.22056	1.15092	1.69635	0.762432	0.00150567	0.0471721
chr20	1545029	1600689	-	SIRPB1	33.8889	10.7987	56.9791	5.2765	2.39958	1.69751	0.763416	0.00150893	0.0471721
chr6	129898240	130031370	-	ARHGAP18	5036.73	6153.79	3919.67	0.636951	-0.650745	0.678965	-0.558591	0.00152274	0.0474653
chr1	154451954	154474526	-	SHE	12.8732	3.14695	22.5995	7.18137	2.84426	1.64395	0.717168	0.00153255	0.0476666
chr2	7017796	7038363	+	RSAD2	272.321	32.6406	512	15.686	3.97141	1.57614	0.656392	0.00154753	0.0480274
chr2	200625259	200715896	-	FTCDNL1	18.8505	10.9261	26.7749	2.45054	1.2931	1.71835	0.78102	0.00155161	0.0480493
chr3	191046874	191116459	+	CCDC50	6619.33	7631.22	5607.44	0.734802	-0.444572	0.756236	-0.403091	0.00155739	0.0481233
chr8	27168999	27316908	+	PTK2B	220.428	165.76	275.096	1.6596	0.730837	1.54085	0.623724	0.00156864	0.0482613
chr7	43152198	43602938	+	HECW1	311.53	188.158	434.901	2.31136	1.20874	1.70558	0.770263	0.00156636	0.0482613
chr7	87031361	87105019	-	ABCB4	25.0474	7.62517	42.4697	5.56967	2.47759	1.66798	0.738103	0.00161645	0.0496246
chr17	71203492	71228533	-	FAM104A	2154.91	2334.13	1975.69	0.846434	-0.240531	0.851953	-0.231154	0.00163614	0.0501208
chr7	150035407	150038763	-	RARRES2	42.2273	12.4582	71.9963	5.77902	2.53083	1.66604	0.736423	0.00164301	0.0502232
chr13	100634026	100639019	+	ZIC2	8.96922	17.1065	0.831918	0.0486316	-4.36196	0.636237	-0.652363	0.00165481	0.050367
chr16	67700717	67702661	+	C16orf86	67.3372	49.8778	84.7966	1.70009	0.765609	1.53543	0.618647	0.00165133	0.050367
chr1	161007422	161008774	-	TSTD1	11.7736	0.629252	22.9179	36.4209	5.1867	1.5466	0.629102	0.0016663	0.0506084
chr7	77423045	77427747	-	TMEM60	1017.44	1158.05	876.834	0.757164	-0.401322	0.771543	-0.374181	0.00167273	0.0506954
chr1	159804264	159825137	-	C1orf204	78.9738	58.0411	99.9065	1.72131	0.783504	1.54348	0.626189	0.00167653	0.0507026
chr5	128430442	128449719	+	ISOC1	412.033	471.025	353.04	0.749514	-0.415973	0.761796	-0.392523	0.00171311	0.0514801
chr16	55513081	55540586	+	MMP2	150586	124485	176688	1.41935	0.505231	1.40543	0.49101	0.00170868	0.0514801
chr4	111538580	111563279	-	PITX2	785.394	614.843	955.945	1.55478	0.636709	1.46343	0.549356	0.00171134	0.0514801
chr1	53552851	53608304	-	SLC1A7	27.3265	48.9966	5.65638	0.115444	-3.11473	0.619877	-0.689946	0.00172409	0.0516303
chr19	45174724	45187627	+	CEACAM19	64.0879	50.388	77.7879	1.54378	0.626465	1.4664	0.552279	0.00172537	0.0516303
chr2	176957532	176960666	+	HOXD13	13.8139	25.093	2.53481	0.101016	-3.30734	0.622566	-0.683701	0.00173747	0.0516514
chr4	14113592	14141676	+	LINC01085	554.08	965.006	143.155	0.148346	-2.75296	0.610215	-0.712611	0.00173871	0.0516514
chr3	27414212	27525911	-	SLC4A7	3974.44	4883.24	3065.64	0.627788	-0.671651	0.668842	-0.580263	0.00174061	0.0516514
chr1	87794151	87814607	+	LMO4	2584.1	2961.81	2206.4	0.744949	-0.424787	0.760272	-0.395412	0.00173616	0.0516514
chr4	53739151	54232242	-	SCFD2	4000.05	3458.26	4541.84	1.31333	0.39323	1.2921	0.369715	0.0017721	0.0524764
chr11	120973375	121061515	+	TECTA	37.3787	28.3808	46.3766	1.63409	0.708483	1.5295	0.613057	0.00180148	0.0531398
chr1	111889195	111895639	+	PIFO	18.5715	6.59162	30.5513	4.63487	2.21253	1.68311	0.751127	0.00180198	0.0531398
chr5	38475065	38595507	-	LIFR	1167.35	1424.84	909.862	0.63857	-0.647083	0.679369	-0.557732	0.00181432	0.0533928
chr12	113344739	113357712	+	OAS1	278.218	44.6328	511.803	11.467	3.51941	1.58364	0.663245	0.00182635	0.0536359
chr2	143635195	143799885	+	KYNU	34.041	8.51091	59.5711	6.99938	2.80723	1.65845	0.729837	0.00184149	0.053969
chr11	76368568	76381791	-	LRRC32	3779.53	5272.78	2286.27	0.433599	-1.20557	0.586114	-0.770746	0.00185701	0.0543118
chr4	141309607	141348815	-	CLGN	587.384	272.493	902.274	3.31118	1.72735	1.71491	0.778132	0.00188004	0.0548724
chr2	71409868	71454233	-	PAIP2B	20.6089	14.4415	26.7764	1.85413	0.890744	1.59799	0.676257	0.00190099	0.0553703
chr12	96051583	96184536	-	NTN4	6060.06	9756.52	2363.6	0.242259	-2.04538	0.591374	-0.757858	0.00192929	0.0559236
chr20	8112912	8865547	+	PLCB1	814.081	1085.35	542.809	0.500122	-0.999647	0.62627	-0.675142	0.00193966	0.0559236
chr11	842824	867116	+	TSPAN4	6850.95	5813.54	7888.36	1.35689	0.440309	1.32436	0.405294	0.00192904	0.0559236
chr7	5938341	5965603	+	CCZ1	586.129	489.903	682.356	1.39284	0.478028	1.35523	0.438539	0.0019332	0.0559236
chr19	708953	748330	+	PALM	158.621	45.9797	271.261	5.89958	2.56061	1.68258	0.750672	0.00193666	0.0559236
chr9	35657748	35658015	-	RMRP	60.3101	102.519	18.1014	0.176566	-2.50172	0.588534	-0.764801	0.00194387	0.0559316
chr12	115108059	115121969	-	TBX3	4692.82	3012.49	6373.16	2.11558	1.08105	1.64814	0.720842	0.00197774	0.0567911
chr12	110872695	110888216	-	ARPC3	11684.1	12306.1	11062.1	0.898908	-0.153755	0.902078	-0.148676	0.0019861	0.0569162
chr2	36583370	36778278	+	CRIM1	64838	73132.4	56543.6	0.773169	-0.371145	0.783471	-0.352048	0.00200707	0.0572307
chr1	183605208	183897666	+	RGL1	1552.3	1269.18	1835.42	1.44615	0.532219	1.37657	0.461074	0.00200869	0.0572307
chr7	55748767	55772260	-	FKBP9P1	143.769	90.2325	197.306	2.18664	1.12871	1.6628	0.733612	0.00200916	0.0572307
chr5	53180614	53606403	-	ARL15	403.39	473.111	333.67	0.705267	-0.503758	0.728654	-0.456694	0.00201765	0.0572433
chr7	99998495	100026431	-	ZCWPW1	110.386	89.2049	131.568	1.47489	0.560612	1.40974	0.49543	0.00201588	0.0572433
chr6	10980993	11044624	-	ELOVL2	218.593	371.178	66.0081	0.177834	-2.4914	0.600925	-0.734743	0.00206633	0.0585076
chr10	105637318	105678045	-	OBFC1	853.274	764.209	942.339	1.23309	0.30228	1.21649	0.282722	0.0020747	0.0586053
chr2	132285407	132291239	+	CCDC74A	375.168	296.822	453.514	1.5279	0.611549	1.44278	0.528848	0.00207803	0.0586053
chr10	78629359	79397577	-	KCNMA1	7903.21	5918.79	9887.63	1.67055	0.740323	1.52166	0.605647	0.00209793	0.0590494
chr10	10826402	10836877	-	SFTA1P	33.9812	56.6198	11.3425	0.200328	-2.31956	0.600388	-0.736032	0.00211432	0.0593932
chr2	137748462	138435287	+	THSD7B	23.4953	43.5282	3.46245	0.079545	-3.65209	0.632343	-0.661221	0.00211973	0.0594277
chr17	76670129	76778424	-	CYTH1	1203.81	1080.01	1327.61	1.22925	0.297781	1.21865	0.285284	0.00212704	0.0595153
chr2	45232324	45236542	-	SIX2	43.2658	78.0806	8.45097	0.108234	-3.20778	0.629174	-0.668469	0.0021567	0.0602267
chr11	66278119	66301084	+	BBS1	708.161	594.681	821.641	1.38165	0.466391	1.33674	0.418718	0.00216337	0.0602945
chr15	34517198	34522366	+	EMC4	3607.49	3860.66	3354.32	0.868846	-0.202828	0.870927	-0.199377	0.00219528	0.0607075
chr22	43435523	43485434	-	TTLL1	444.572	367.586	521.558	1.41887	0.504746	1.37251	0.456821	0.00219248	0.0607075
chr7	11410062	11871824	-	THSD7A	11.4202	3.16956	19.6709	6.20619	2.63371	1.62492	0.700365	0.00218762	0.0607075
chr19	43696854	43709926	-	PSG4	2983.76	687.291	5280.23	7.68267	2.94161	1.60713	0.684486	0.00219333	0.0607075
chr1	59762625	60228402	+	FGGY	338.134	279.068	397.2	1.42331	0.509246	1.37632	0.460811	0.00221442	0.0611181
chr18	58038564	58040001	-	MC4R	220.596	325.481	115.712	0.35551	-1.49204	0.587524	-0.767281	0.00222529	0.0611425
chr1	171810618	172381857	+	DNM3	114.886	89.4328	140.339	1.56921	0.65004	1.46383	0.549751	0.00222226	0.0611425
chr2	220101320	220110151	-	GLB1L	376.87	293.308	460.433	1.56979	0.650573	1.44896	0.535019	0.00222821	0.0611425
chr20	43720950	43729753	-	KCNS1	52.7433	87.5512	17.9353	0.204855	-2.28732	0.597227	-0.743648	0.00224114	0.0611675
chr7	142552776	142568847	+	EPHB6	40.1396	62.831	17.4481	0.277699	-1.8484	0.587774	-0.766667	0.00224229	0.0611675
chr1	110049446	110052336	-	AMIGO1	67.7985	97.2891	38.3079	0.393754	-1.34463	0.590073	-0.761034	0.00224634	0.0611675
chr21	45875393	45878739	+	LRRC3	150.915	72.4662	229.364	3.16512	1.66226	1.69785	0.76371	0.00224608	0.0611675
chr16	88493879	88507165	+	ZNF469	1394.02	1964.8	823.233	0.418991	-1.25501	0.601537	-0.733274	0.00225466	0.0612767
chr8	8175258	8239344	-	SGK223	667.866	495.356	840.375	1.69651	0.762567	1.53136	0.614812	0.00228248	0.0619145
chr9	35906189	35907138	+	HRCT1	73.763	105.365	42.1611	0.400144	-1.32141	0.595191	-0.748575	0.00231208	0.062598
chr22	47022658	47075688	+	GRAMD4	792.425	624.166	960.684	1.53915	0.622133	1.4367	0.522757	0.00232493	0.0627114
chr4	123540138	123610311	+	IL21-AS1	13.3218	3.65383	22.9898	6.29197	2.65351	1.61254	0.689331	0.0023251	0.0627114
chr3	52279809	52284615	+	PPM1M	962.386	851.545	1073.23	1.26033	0.333802	1.24547	0.316687	0.00233798	0.0629394
chrX	100474933	100519485	+	DRP2	226.212	340.972	111.452	0.326865	-1.61323	0.589403	-0.762675	0.00237494	0.0638137
chr12	53585102	53601091	-	ITGB7	30.166	17.4043	42.9277	2.46651	1.30247	1.68649	0.754028	0.00239294	0.0640551
chr4	76481258	76491103	+	C4orf26	11.6687	2.07136	21.2661	10.2667	3.35991	1.56853	0.649414	0.00239155	0.0640551
chr21	39739183	40033704	-	ERG	473.383	224.387	722.379	3.21935	1.68677	1.68524	0.752955	0.00244885	0.0654286
chr3	196769431	197026143	-	DLG1	6072.38	7497.03	4647.73	0.619943	-0.689793	0.679867	-0.556675	0.00246371	0.0657019
chr7	22459063	22539901	-	STEAP1B	760.439	1098.51	422.37	0.384494	-1.37897	0.592047	-0.756216	0.0024737	0.0658449
chr19	2819872	2836733	+	ZNF554	114.503	94.7695	134.237	1.41646	0.502291	1.38629	0.471229	0.00248907	0.0661302
chr1	228675068	228683889	+	RNF187	5462.13	4871.51	6052.75	1.24248	0.313224	1.22919	0.297712	0.0025084	0.0665194
chr3	38207026	38296979	+	OXSR1	6165.22	6952.31	5378.13	0.773573	-0.37039	0.786796	-0.345939	0.00251734	0.0666322
chr17	46698519	46703835	-	HOXB9	54.0304	6.78066	101.28	14.9366	3.90078	1.53347	0.616801	0.00254116	0.0671376
chr19	5914193	5916222	+	CAPS	107.781	70.1602	145.402	2.07243	1.05132	1.62943	0.704368	0.0025507	0.0672647
chr12	68042512	68056444	+	DYRK2	2700.3	3088.93	2311.68	0.748377	-0.418163	0.765836	-0.384893	0.00256289	0.067461
chr21	43218385	43299591	-	PRDM15	453.536	398.438	508.634	1.27657	0.352273	1.25852	0.331732	0.00257566	0.0676718
chr22	36536371	36562225	-	APOL3	174.453	113.49	235.416	2.07433	1.05264	1.65561	0.727363	0.0026064	0.068353
chr17	43971748	44105699	+	MAPT	23.1585	12.8625	33.4545	2.60094	1.37903	1.6804	0.748809	0.00263877	0.0690744
chr19	30156327	30166383	+	PLEKHF1	397.493	343.67	451.317	1.31323	0.393118	1.3057	0.384822	0.00264589	0.0690848
chr4	140637546	141075233	-	MAML3	189.341	122.909	255.772	2.08098	1.05726	1.62886	0.703863	0.00264888	0.0690848
chr6	28539407	28555112	-	ZBED9	18.5657	8.94409	28.1873	3.1515	1.65604	1.68242	0.75054	0.00267085	0.0695303
chr17	46620019	46622393	-	HOXB2	1599	1135.04	2062.96	1.81752	0.861973	1.56555	0.646671	0.00268116	0.0696709
chr7	82383321	82792197	-	PCLO	54.7879	90.7045	18.8713	0.208053	-2.26498	0.598375	-0.740879	0.00268612	0.0696725
chr22	24979718	25024972	+	GGT1	38.0076	21.9159	54.0993	2.4685	1.30363	1.67574	0.744798	0.00272227	0.0704815
chr1	6052358	6161253	+	KCNAB2	259.308	211.731	306.884	1.44941	0.535461	1.38966	0.474735	0.00273248	0.0706172
chr17	10424465	10453017	-	MYH2	28.7102	12.946	44.4744	3.43539	1.78047	1.67613	0.745135	0.00274204	0.0707356
chr12	56324946	56347807	+	DGKA	2718.7	2292.64	3144.75	1.37167	0.455935	1.33568	0.417579	0.0027918	0.0717589
chr20	3208063	3219887	-	SLC4A11	121.982	88.0214	155.942	1.77164	0.825084	1.56885	0.649709	0.0027905	0.0717589
chr8	75146939	75233562	-	JPH1	22.186	2.24024	42.1317	18.8067	4.23318	1.522	0.605966	0.00280579	0.0719883
chr1	118496288	118727848	-	SPAG17	9.18219	4.63678	13.7276	2.96059	1.56588	1.68058	0.748955	0.00282001	0.0722226
chr17	67074847	67138015	-	ABCA6	85.2926	31.7932	138.792	4.36546	2.12613	1.64615	0.719095	0.00282962	0.0723385
chr7	45120036	45128493	-	NACAD	356.508	248.568	464.448	1.8685	0.901881	1.5831	0.662753	0.00283499	0.0723458
chr4	114821440	114900878	-	ARSJ	6182.21	7401.28	4963.13	0.670578	-0.576524	0.706859	-0.500506	0.00286664	0.0730223
chr20	43595120	43708593	+	STK4	2625.55	2902.04	2349.07	0.809456	-0.304975	0.813959	-0.296972	0.00287969	0.0732235
chr2	219646472	219680016	+	CYP27A1	335.979	259.604	412.353	1.58839	0.667567	1.46537	0.551268	0.00289162	0.0732709
chr1	7975931	8003225	-	TNFRSF9	5.96341	0.91489	11.0119	12.0363	3.58933	1.55442	0.636381	0.00289187	0.0732709
chr3	9022276	9291369	-	SRGAP3	88.1474	40.5928	135.702	3.34301	1.74115	1.67015	0.739982	0.0028999	0.0733438
chr15	96869157	96883492	+	NR2F2	3266.61	4481.52	2051.7	0.457815	-1.12716	0.60675	-0.720825	0.00292525	0.073592
chr19	34855645	34893318	+	GPI	11973.5	10430.4	13516.5	1.29588	0.373935	1.26549	0.339693	0.00292116	0.073592
chr9	129849628	129885044	-	ANGPTL2	2850.44	2082.4	3618.48	1.73765	0.797134	1.55317	0.635219	0.00291961	0.073592
chr22	37154246	37172177	-	IFT27	407.823	351.545	464.1	1.32017	0.400724	1.29374	0.371543	0.00293573	0.0737251
chr3	131252404	131758450	-	CPNE4	14.362	1.768	26.956	15.2466	3.93042	1.53271	0.616088	0.00294787	0.0738995
chr5	68660570	68665840	-	TAF9	3055.49	3464.97	2646.02	0.763648	-0.38902	0.775631	-0.366557	0.0029643	0.0741401
chr7	80371854	80548667	-	SEMA3C	14330.3	10305.6	18355	1.78108	0.832753	1.54763	0.630063	0.0029679	0.0741401
chr10	13685706	14372866	-	FRMD4A	4389.77	5216.39	3563.15	0.683069	-0.549897	0.711802	-0.490453	0.00299316	0.0744583
chr17	55938604	56032684	-	CUEDC1	2591.91	2862.78	2321.04	0.810764	-0.302645	0.814741	-0.295587	0.00299745	0.0744583
chr14	24912159	24971403	+	LOC101927045	91.2355	77.1821	105.289	1.36416	0.448016	1.33029	0.411744	0.00300159	0.0744583
chr16	30116131	30124878	-	GDPD3	48.7108	37.5718	59.8498	1.59295	0.671697	1.4746	0.560327	0.00299528	0.0744583
chr9	33441152	33447631	-	AQP3	31.5589	20.4249	42.693	2.09025	1.06367	1.62837	0.703427	0.00301303	0.0746118
chr17	5031687	5078324	+	USP6	13.39	18.9113	7.86874	0.416087	-1.26504	0.601514	-0.733329	0.00302999	0.0747712
chr10	75404639	75415863	-	SYNPO2L	120.43	36.3652	204.494	5.62334	2.49143	1.60313	0.680892	0.00302668	0.0747712
chr21	34860362	34864030	-	DNAJC28	60.9932	45.5259	76.4605	1.6795	0.748029	1.50279	0.587641	0.00305758	0.0753214
chr15	34158428	34331303	-	AVEN	1397.23	1572.22	1222.24	0.777395	-0.363281	0.789243	-0.341459	0.00308742	0.0757939
chr18	43304092	43332485	+	SLC14A1	44.0307	7.36248	80.6989	10.9608	3.45429	1.54069	0.62358	0.00308409	0.0757939
chr8	80523049	80578410	+	STMN2	4711.38	1319.15	8103.6	6.14303	2.61895	1.58209	0.661828	0.00309692	0.0758959
chr16	67696850	67700628	-	ENKD1	419.499	360.709	478.289	1.32597	0.407047	1.29969	0.37817	0.00312583	0.0764725
chr7	149535509	149564568	+	ZNF862	440.333	364.383	516.284	1.41687	0.502708	1.37409	0.458473	0.00314263	0.0767513
chr22	43924624	44208217	-	EFCAB6	30.9598	22.097	39.8225	1.80217	0.849737	1.56041	0.641923	0.00316047	0.0770548
chr4	23793644	23891700	-	PPARGC1A	23.0006	9.34164	36.6596	3.92433	1.97244	1.64853	0.721181	0.0032038	0.0779775
chr6	139012805	139018425	+	FLJ46906	61.7136	43.9404	79.4868	1.80897	0.855169	1.56734	0.648319	0.00323341	0.0785635
chr12	121570622	121624354	+	P2RX7	93.1997	60.9753	125.424	2.05696	1.04052	1.62123	0.697086	0.00323924	0.0785709
chr11	70313961	70935842	-	SHANK2	94.5881	156.458	32.7184	0.209119	-2.2576	0.615997	-0.699004	0.0032803	0.0790607
chr15	96809616	96870590	-	NR2F2-AS1	24.2704	38.3147	10.226	0.266896	-1.90565	0.607077	-0.720049	0.00328105	0.0790607
chr12	81191171	81331694	-	LIN7A	153.585	212.402	94.7676	0.44617	-1.16433	0.610703	-0.711457	0.00326686	0.0790607
chr12	121458095	121477045	-	OASL	44.5078	13.727	75.2887	5.48471	2.45542	1.59944	0.677567	0.00328168	0.0790607
chr1	151843343	151882361	-	THEM4	624.285	550.642	697.927	1.26748	0.341962	1.24596	0.317256	0.00329367	0.0792153
chr7	6838566	6865926	-	CCZ1B	802.367	966.125	638.609	0.661	-0.597277	0.700856	-0.51281	0.0033063	0.0793847
chr1	99127236	99226056	+	SNX7	3057.71	3371.02	2744.4	0.814116	-0.296693	0.810816	-0.302554	0.00332602	0.0794767
chr20	51588946	52111869	+	TSHZ2	410.308	199.017	621.598	3.12334	1.64309	1.66266	0.733493	0.0033269	0.0794767
chr1	152881039	152884362	+	IVL	112.183	36.3218	188.044	5.17718	2.37217	1.60596	0.683437	0.0033177	0.0794767
chrX	102317581	102319168	-	BEX1	975.648	1776.39	174.903	0.0984598	-3.34432	0.651405	-0.618373	0.00334792	0.0794807
chr12	80838126	81073968	+	PTPRQ	66.8197	100.672	32.9678	0.327478	-1.61053	0.601898	-0.732408	0.00336813	0.0794807
chr2	173940565	174132737	+	ZAK	10629.3	12224.9	9033.7	0.738957	-0.436438	0.756513	-0.402563	0.00335175	0.0794807
chr17	21187968	21218551	+	MAP2K3	9316.99	10439.3	8194.64	0.784977	-0.349278	0.783141	-0.352656	0.00338299	0.0794807
chr1	19923471	19956315	+	MINOS1	2510.81	2763.92	2257.69	0.816843	-0.291869	0.828889	-0.270748	0.00336528	0.0794807
chr11	45868669	45904799	+	CRY2	899.089	776.269	1021.91	1.31644	0.396637	1.29863	0.376986	0.00333448	0.0794807
chr17	8076297	8079714	-	TMEM107	363.588	306.002	421.173	1.37637	0.46087	1.33757	0.419615	0.00335175	0.0794807
chr17	41166622	41174459	-	VAT1	30360.3	25052.5	35668.1	1.42373	0.509679	1.36721	0.451237	0.00337677	0.0794807
chr10	77157603	77161513	-	ZNF503	1628.44	1274.45	1982.42	1.55552	0.637393	1.45913	0.545113	0.00338108	0.0794807
chr14	38723205	38725575	-	CLEC14A	492.981	48.2774	937.685	19.4229	4.27968	1.50238	0.587247	0.00336075	0.0794807
chr22	37736685	37823505	-	ELFN2	123.607	32.1193	215.095	6.69675	2.74346	1.58151	0.661298	0.0034004	0.0797579
chr5	137450861	137475132	-	NME5	27.6593	16.9837	38.3349	2.25716	1.17451	1.65697	0.728547	0.00342632	0.0802336
chr1	45809555	45956840	-	TESK2	116.111	97.9177	134.305	1.37161	0.455867	1.32927	0.410638	0.00344185	0.0804644
chr1	14362	29370	-	WASH7P	170.735	147.776	193.694	1.31072	0.390363	1.28977	0.367109	0.00344875	0.0804936
chr6	31733371	31745108	-	VWA7	19.8654	11.7834	27.9474	2.37177	1.24596	1.65261	0.724744	0.00346009	0.0806257
chr11	106544738	106889171	-	GUCY1A2	60.1578	18.0221	102.294	5.67602	2.50488	1.61324	0.689963	0.00349789	0.0813733
chr4	89299891	89364249	+	HERC6	703.334	323.19	1083.48	3.35245	1.74522	1.65231	0.72448	0.0035369	0.0821462
chr10	105791046	105845638	-	COL17A1	62.3792	40.7301	84.0283	2.06305	1.04478	1.63362	0.708073	0.00355547	0.0824428
chr10	61786056	62493284	-	ANK3	135.312	242.966	27.6581	0.113835	-3.13498	0.6315	-0.663146	0.00358158	0.0828393
chr15	42651698	42704515	+	CAPN3	154.835	109.651	200.018	1.82413	0.867212	1.5721	0.652693	0.00359583	0.0828393
chr10	11047259	11378672	+	CELF2	1991.02	1090.56	2891.49	2.65138	1.40675	1.65975	0.730968	0.00359588	0.0828393
chr4	40337346	40357234	+	CHRNA9	33.0731	17.5981	48.5482	2.75872	1.464	1.6597	0.730919	0.0035885	0.0828393
chr6	159590429	159693140	+	FNDC1	1564.16	939.312	2189	2.33043	1.2206	1.65911	0.730412	0.00362194	0.0833046
chr19	35447258	35454953	-	ZNF792	125.631	99.2767	151.986	1.53093	0.614407	1.43094	0.516965	0.00367177	0.0843143
chr11	15133970	15268756	+	INSC	89.774	47.1505	132.398	2.80798	1.48953	1.65471	0.726582	0.00368687	0.0845244
chr3	56761446	57113336	-	ARHGEF3	321.642	220.912	422.373	1.91195	0.935047	1.57825	0.65833	0.00369997	0.0846883
chr17	4891425	4900905	-	INCA1	29.5487	23.2579	35.8396	1.54097	0.623834	1.43328	0.519321	0.00375326	0.0857699
chr9	116077931	116102620	-	WDR31	97.3727	79.7303	115.015	1.44255	0.528623	1.37126	0.455504	0.00376683	0.0859418
chr12	51745833	51785200	-	GALNT6	3596.92	2647.18	4546.66	1.71755	0.78035	1.53872	0.621727	0.00379413	0.0863732
chr18	61554939	61571124	+	SERPINB2	18723.8	5533.25	31914.3	5.76773	2.528	1.57079	0.651489	0.00379789	0.0863732
chr7	31790793	32339016	-	PDE1C	3233.48	4062.09	2404.86	0.592025	-0.756271	0.644777	-0.633129	0.00380825	0.0864703
chr1	156863523	156886226	+	PEAR1	797.446	1290.34	304.553	0.236026	-2.08298	0.615825	-0.699408	0.00381866	0.0865686
chr11	787110	790126	-	CEND1	50.4243	28.9745	71.8742	2.4806	1.31069	1.64732	0.720121	0.00382838	0.0866507
chr21	39601837	39673746	+	KCNJ15	329.749	182.466	477.031	2.61435	1.38645	1.65262	0.724756	0.00384199	0.0868204
chr13	86366922	86373483	-	SLITRK6	10.9045	4.15916	17.6498	4.24361	2.08529	1.61785	0.694076	0.00386914	0.0872952
chr11	32112477	32127272	+	RCN1	23743.6	26480.3	21006.9	0.793305	-0.334052	0.802986	-0.316553	0.00390018	0.0878561
chr10	96997325	97050905	-	PDLIM1	4300.85	5194.3	3407.41	0.655989	-0.608256	0.701253	-0.511993	0.00391324	0.0880108
chr1	31205315	31230683	-	LAPTM5	159.273	61.6559	256.891	4.16653	2.05885	1.63327	0.707766	0.00392639	0.0881669
chr18	12947983	12987536	+	SEH1L	2842.38	3272.68	2412.09	0.737038	-0.44019	0.756451	-0.402681	0.00393436	0.0881838
chr10	91061706	91069033	+	IFIT2	786.941	385.214	1188.67	3.08573	1.62561	1.64993	0.722404	0.00393955	0.0881838
chr17	30593195	30651680	+	RHBDL3	17.5741	25.6306	9.51752	0.371335	-1.42921	0.605664	-0.723411	0.00394781	0.0882078
chr3	197687071	197770591	+	LMLN	815.996	743.3	888.692	1.1956	0.257739	1.19683	0.259215	0.00395303	0.0882078
chr2	159313476	159537940	+	PKP4	3581.04	3953.59	3208.49	0.811539	-0.301268	0.818416	-0.289093	0.00398696	0.0887015
chr7	128594234	128695227	-	TNPO3	4872.03	5161.92	4582.14	0.887681	-0.171887	0.885736	-0.175052	0.00398847	0.0887015
chr10	23384427	23410942	+	MSRB2	874.129	754.061	994.197	1.31846	0.398851	1.29785	0.376128	0.00399388	0.0887015
chr17	78010431	78074412	+	CCDC40	48.3722	38.4788	58.2656	1.51422	0.59858	1.42696	0.512946	0.00402571	0.0891301
chr6	35265595	35289548	+	DEF6	36.4902	16.8366	56.1438	3.33464	1.73753	1.63274	0.707296	0.0040244	0.0891301
chr17	73823308	73840798	-	UNC13D	15.5697	10.1899	20.9495	2.05591	1.03978	1.59493	0.673496	0.00408865	0.0903827
chr21	43919742	44001550	+	SLC37A1	23.8672	9.09039	38.644	4.25108	2.08783	1.61121	0.688148	0.0041166	0.0908592
chr1	1477053	1510262	-	SSU72	3791.81	4004.27	3579.35	0.893884	-0.161841	0.895088	-0.159898	0.0041266	0.0909387
chr7	104535075	104567092	-	LHFPL3-AS2	3.95978	6.9664	0.953151	0.136821	-2.86964	0.643428	-0.63615	0.00417666	0.0918158
chr7	65540776	65558329	+	ASL	3067.95	2642.25	3493.66	1.32223	0.402977	1.30123	0.379877	0.00417932	0.0918158
chr1	150702672	150738433	-	CTSS	485.178	267.74	702.615	2.62424	1.3919	1.64556	0.718576	0.00418802	0.0918649
chr11	64494383	64512928	-	RASGRP2	8.2824	14.4145	2.15032	0.149178	-2.7449	0.633042	-0.659626	0.00419993	0.0919842
chr1	196621008	196716634	+	CFH	1067.39	768.895	1365.89	1.77643	0.82898	1.54538	0.62796	0.00421169	0.0920999
chr1	156119735	156147542	+	SEMA4A	32.6629	24.9325	40.3933	1.6201	0.696087	1.48873	0.574079	0.00422254	0.0921953
chr6	139561199	139613208	-	TXLNB	11.8584	5.47522	18.2415	3.33165	1.73623	1.63587	0.710062	0.00424974	0.0926469
chr17	38218446	38250120	+	THRA	1646.64	1445.14	1848.14	1.27886	0.354863	1.27063	0.345541	0.0042676	0.0928938
chr3	50330259	50336899	-	HYAL3	183.259	150.756	215.762	1.4312	0.517228	1.4027	0.488204	0.00428364	0.0931004
chr20	62189439	62205592	-	HELZ2	1469.15	1095.87	1842.43	1.68125	0.749531	1.49574	0.580861	0.00438767	0.0950707
chr10	119806332	119969665	+	CASC2	61.8469	46.0618	77.6321	1.68539	0.753084	1.51066	0.59518	0.00438122	0.0950707
chr16	68298419	68335726	+	SLC7A6	4113.53	4591.35	3635.72	0.791863	-0.336677	0.800552	-0.320933	0.00443881	0.0960323
chr10	85899185	85913311	+	GHITM	9664.87	10666.9	8662.79	0.812115	-0.300244	0.823145	-0.280782	0.00451211	0.0973219
chr2	70674412	70781147	-	TGFA	1398.08	462.538	2333.62	5.04525	2.33493	1.57534	0.655659	0.00451201	0.0973219
chr5	68710939	68737890	+	MARVELD2	66.4017	32.1294	100.674	3.13339	1.64772	1.61557	0.692047	0.00453367	0.0976389
chr19	47150869	47164395	-	DACT3	812.112	630.893	993.332	1.57449	0.654881	1.46255	0.548488	0.00461572	0.0992554
chr21	37692487	37748944	+	MORC3	3064.12	2578.79	3549.44	1.3764	0.460901	1.33336	0.415068	0.00463111	0.0994358
chr10	16865965	17171816	-	CUBN	306.043	233.754	378.333	1.61851	0.694669	1.47779	0.563439	0.00467232	0.10017
chr19	812488	821952	-	LPPR3	20.2859	5.0967	35.4751	6.9604	2.79917	1.53178	0.615213	0.00469748	0.100557
chr7	192969	300740	+	FAM20C	3602.58	2824.89	4380.27	1.5506	0.632826	1.42302	0.508956	0.00471014	0.100677
chr1	180941850	180992257	-	STX6	2435.35	2632.09	2238.62	0.850508	-0.233603	0.854132	-0.227469	0.00475503	0.101484
chr1	38022520	38032458	+	DNALI1	81.9136	46.5488	117.278	2.51948	1.33312	1.63184	0.7065	0.00478224	0.101911
chr21	33784745	33887710	+	EVA1C	289.688	169.951	409.424	2.40907	1.26847	1.63007	0.704935	0.00482262	0.102465
chr11	57001052	57004927	-	APLNR	25.5517	5.45188	45.6516	8.37355	3.06584	1.52026	0.604314	0.00481743	0.102465
chr17	12453285	12540504	+	LINC00670	7.15517	13.5974	0.712905	0.0524294	-4.25348	0.68466	-0.546541	0.00485561	0.102897
chrX	153200722	153210232	-	RENBP	331.405	194.838	467.971	2.40184	1.26414	1.62709	0.702298	0.00485745	0.102897
chr12	20522179	20837041	+	PDE3A	294.213	472.298	116.129	0.24588	-2.02397	0.624099	-0.680153	0.00488135	0.103096
chr5	40680032	40693837	+	PTGER4	180.1	257.711	102.489	0.397692	-1.33028	0.613046	-0.705933	0.00487553	0.103096
chr20	58713548	58897314	+	LOC284757	10.525	20.7419	0.308128	0.0148553	-6.07288	0.699617	-0.515362	0.00491242	0.103139
chr7	134464164	134655480	+	CALD1	103887	124457	83316.5	0.66944	-0.578974	0.688755	-0.537937	0.00490781	0.103139
chr11	27528399	27719718	+	BDNF-AS	22.9928	17.0665	28.9191	1.6945	0.760858	1.48971	0.575035	0.00490567	0.103139
chr4	25749049	25864610	-	SEL1L3	2363.33	1691.1	3035.56	1.79502	0.844003	1.54502	0.62763	0.00490487	0.103139
chr11	116714118	116969131	-	SIK3	1608.01	1423.72	1792.3	1.25888	0.332139	1.24622	0.317557	0.00492215	0.103191
chr20	30135185	30136019	+	MCTS2P	92.1229	112.414	71.8319	0.638995	-0.646124	0.68307	-0.549895	0.00495095	0.103407
chr20	18122868	18169031	+	CSRP2BP	830.216	772.571	887.861	1.14923	0.200667	1.14295	0.192758	0.00495428	0.103407
chr6	44266463	44281063	-	AARS2	984.217	842.142	1126.29	1.33741	0.419444	1.3034	0.38228	0.00494014	0.103407
chr1	173793797	173827682	+	DARS2	2147.45	2402.2	1892.7	0.787902	-0.343913	0.790786	-0.338641	0.00499438	0.104091
chr1	244998639	245008359	+	COX20	2411.3	2787.57	2035.03	0.730037	-0.453959	0.752508	-0.410221	0.0050132	0.104198
chr12	109577202	109706030	+	ACACB	238.197	200.815	275.579	1.37231	0.456602	1.34254	0.424968	0.00501419	0.104198
chr5	56205087	56221359	+	SETD9	241.866	274.756	208.976	0.760587	-0.394814	0.769408	-0.37818	0.00506728	0.104895
chr11	64051811	64056972	+	GPR137	1182.18	1070.39	1293.98	1.20889	0.273677	1.20872	0.273485	0.00505736	0.104895
chr13	51796470	51858377	+	FAM124A	22.5619	10.082	35.0417	3.47567	1.79729	1.61324	0.689959	0.00506986	0.104895
chr1	162824087	162838605	-	C1orf110	29.3626	52.8579	5.86732	0.111002	-3.17134	0.666839	-0.58459	0.00508079	0.104968
chr3	86987123	87040257	-	VGLL3	14904.6	17992.1	11817.1	0.656794	-0.606486	0.702139	-0.510172	0.00510209	0.10498
chr1	177898242	177939050	-	SEC16B	433.623	349.997	517.248	1.47786	0.563512	1.42541	0.511373	0.00510006	0.10498
chr2	177502482	177520686	+	LOC102724224	50.2279	37.8426	62.6131	1.65457	0.726453	1.5322	0.6156	0.00511088	0.10498
chr1	68511645	68516460	-	DIRAS3	527.789	192.215	863.362	4.49166	2.16725	1.58548	0.664923	0.00510822	0.10498
chr10	75257296	75335433	-	USP54	600.68	512.269	689.091	1.34517	0.427792	1.31065	0.390281	0.00512531	0.105124
chr1	112282463	112290420	+	FAM212B-AS1	32.6433	50.134	15.1526	0.302242	-1.72622	0.618447	-0.693278	0.00517452	0.105676
chr2	71162998	71192561	+	ATP6V1B1	17.8819	22.5025	13.2613	0.589328	-0.762857	0.658255	-0.603281	0.00516171	0.105676
chr14	69254372	69262960	-	ZFP36L1	9556.67	8155.36	10958	1.34365	0.426162	1.32682	0.407972	0.00516923	0.105676
chr14	74751980	74769767	-	ABCD4	899.331	790.622	1008.04	1.275	0.350494	1.25174	0.323932	0.00520081	0.106061
chr7	65670259	65825438	+	TPST1	2101.13	1840.03	2362.24	1.2838	0.360425	1.25864	0.331871	0.00523513	0.106608
chr12	48357330	48362661	+	TMEM106C	3898.73	4551.99	3245.47	0.712979	-0.488068	0.74869	-0.41756	0.0052971	0.107645
chr5	31193762	31329253	+	CDH6	257.241	126.904	387.578	3.05411	1.61075	1.616	0.692431	0.00530123	0.107645
chr17	66255323	66417000	+	ARSG	191.051	144.65	237.452	1.64156	0.715068	1.49033	0.57563	0.00531001	0.10767
chr11	86085778	86134151	+	CCDC81	149.123	220.403	77.8429	0.353184	-1.50151	0.616772	-0.697192	0.00531882	0.107695
chr6	107386385	107435636	-	BEND3	283.932	326.423	241.44	0.739654	-0.435078	0.759096	-0.397646	0.00533873	0.107944
chr1	55222571	55230226	-	PARS2	199.895	177.751	222.039	1.24916	0.320954	1.23962	0.309895	0.0054086	0.109142
chr1	223282748	223316624	-	TLR5	14.959	8.37091	21.5472	2.57406	1.36404	1.61762	0.693876	0.00541333	0.109142
chr6	97241998	97285353	-	GPR63	16.6179	25.7462	7.48964	0.290902	-1.78139	0.62267	-0.683461	0.00542307	0.109183
chr7	79764140	79848725	+	GNAI1	1905.59	2322.1	1489.07	0.641262	-0.641014	0.693362	-0.528319	0.00554503	0.111481
chr8	37594097	37615319	+	ERLIN2	5428.8	5067.11	5790.48	1.14276	0.192521	1.13676	0.184932	0.00555896	0.111603
chr3	52009042	52015216	+	ABHD14A	325.988	286.125	365.851	1.27864	0.354611	1.27381	0.34915	0.00560148	0.11214
chr11	8633584	8680383	-	TRIM66	330.94	283.55	378.329	1.33426	0.416039	1.32268	0.403462	0.00559619	0.11214
chr10	116054583	116164537	-	AFAP1L2	15.3764	28.2204	2.53252	0.0897408	-3.47809	0.674743	-0.567589	0.00561395	0.112232
chr16	971033	984524	+	LMF1-AS1	67.0258	90.1925	43.8591	0.486283	-1.04013	0.621331	-0.686567	0.00563595	0.112513
chr6	116892530	116914764	+	RWDD1	2915.15	3301.35	2528.95	0.766034	-0.384519	0.788908	-0.342072	0.00565568	0.112738
chr11	133778520	133826649	-	IGSF9B	41.8853	17.9791	65.7916	3.65934	1.87158	1.58522	0.66468	0.00566308	0.112738
chr9	119449581	119463579	+	TRIM32	2038.78	2231.62	1845.93	0.827171	-0.273742	0.833295	-0.2631	0.00567292	0.112774
chr3	62247494	62304622	-	PTPRG-AS1	78.7586	56.1783	101.339	1.80388	0.851103	1.51098	0.595488	0.00568073	0.112774
chr11	2949503	2950650	-	PHLDA2	1556.65	1904.38	1208.92	0.634812	-0.655598	0.685217	-0.545367	0.00570813	0.113032
chr1	222695602	222721444	-	HHIPL2	43.3177	25.5791	61.0563	2.38696	1.25518	1.61419	0.690812	0.00570967	0.113032
chr3	99551988	99833357	-	FILIP1L	2860.89	3287.92	2433.86	0.740244	-0.433927	0.730444	-0.453154	0.00574282	0.11353
chr1	146655884	146697230	-	FMO5	51.9073	37.9332	65.8814	1.73677	0.79641	1.5085	0.593119	0.00576099	0.113732
chr1	152730506	152734529	+	KPRP	64.6152	7.00167	122.229	17.4571	4.12574	1.44661	0.532678	0.00578415	0.11403
chr12	66218240	66360071	+	HMGA2	4215.29	5483.29	2947.29	0.537504	-0.895654	0.650592	-0.620175	0.00580569	0.114222
chr8	134249414	134309547	-	NDRG1	5533.83	4598.89	6468.77	1.4066	0.492207	1.38166	0.466399	0.00580996	0.114222
chr1	112318454	112531777	-	KCND3	14.4817	25.6985	3.26493	0.127048	-2.97656	0.667815	-0.58248	0.00583726	0.114412
chr10	88730498	88769960	+	AGAP11	79.6949	56.6825	102.707	1.81198	0.857565	1.53803	0.621087	0.00584377	0.114412
chr1	205473684	205501921	+	CDK18	38.64	12.788	64.4919	5.04316	2.33433	1.58471	0.664219	0.00583921	0.114412
chr20	43104526	43123244	+	TTPAL	2852.24	3046.47	2658.01	0.872491	-0.196788	0.873651	-0.194871	0.00585286	0.114433
chr5	150632613	150649953	+	GM2A	3625.15	3005.87	4244.42	1.41205	0.497788	1.35165	0.434719	0.00588454	0.114894
chr19	5680776	5688534	+	HSD11B1L	204.636	160.436	248.835	1.55099	0.633191	1.43248	0.518515	0.00589482	0.114937
chr2	223916648	223920357	+	KCNE4	1459.27	2147.26	771.285	0.359195	-1.47716	0.620862	-0.687656	0.00592688	0.115263
chr6	135502453	135540311	+	MYB	63.6187	90.0284	37.209	0.413303	-1.27473	0.621619	-0.685898	0.00595211	0.115263
chr21	27107258	27144771	+	GABPA	2980.37	2501.38	3459.35	1.38298	0.467775	1.33705	0.419051	0.00594529	0.115263
chr7	154720227	154741196	+	PAXIP1OS	117.32	94.4386	140.202	1.48458	0.570058	1.41901	0.504884	0.00594279	0.115263
chr9	139553308	139567130	+	EGFL7	226.189	173.49	278.889	1.60752	0.684836	1.46667	0.552548	0.00592808	0.115263
chr6	110421022	110501207	-	WASF1	1423.34	1295.39	1551.29	1.19755	0.260081	1.19153	0.25282	0.00598571	0.115756
chr9	138387026	138391761	-	C9orf116	120.191	99.6193	140.763	1.41301	0.498768	1.35441	0.43766	0.00603653	0.11658
chr9	140119087	140120763	+	C9orf169	16.525	11.4095	21.6406	1.89673	0.923514	1.55246	0.634556	0.00605978	0.116871
chr19	33469498	33555824	-	RHPN2	178.577	237.927	119.227	0.501106	-0.996811	0.633057	-0.659593	0.00607853	0.117073
chr4	140586922	140661899	+	MGST2	208.218	144.023	272.413	1.89146	0.9195	1.53663	0.619772	0.00609807	0.11718
chr11	133766330	133771635	-	MIR4697HG	49.0366	19.1397	78.9336	4.12409	2.04407	1.56004	0.641582	0.00610052	0.11718
chr17	46689708	46692301	-	HOXB8	154.473	26.182	282.764	10.7999	3.43295	1.46377	0.54969	0.00617373	0.118426
chr14	29236278	29239483	+	FOXG1	280.334	553.224	7.44309	0.013454	-6.21582	0.709347	-0.495436	0.00622946	0.118538
chr3	77089294	77699114	+	ROBO2	88.2913	143.12	33.4624	0.233806	-2.09662	0.638252	-0.647802	0.00625355	0.118538
chr2	208576264	208620896	+	CCNYL1	2996.35	3738.76	2253.94	0.602859	-0.730107	0.686626	-0.542404	0.00622717	0.118538
chr22	41763337	41795332	+	TEF	1358.19	1117.67	1598.7	1.43038	0.516396	1.35995	0.443551	0.00625462	0.118538
chr4	169277886	169401665	-	DDX60L	1181.94	868.3	1495.58	1.72242	0.784437	1.49563	0.580756	0.00623676	0.118538
chr11	73977694	74022721	-	P4HA3	1295.82	937.811	1653.84	1.76351	0.818447	1.5667	0.647731	0.00622323	0.118538
chr16	51169886	51185183	-	SALL1	1115.25	803.215	1427.28	1.77696	0.829411	1.51993	0.604005	0.00624799	0.118538
chr17	70117161	70122560	+	SOX9	563.285	346.411	780.159	2.25212	1.17128	1.60606	0.683525	0.00622895	0.118538
chr13	113623535	113754053	+	MCF2L	143.492	44.4702	242.514	5.4534	2.44716	1.53931	0.622288	0.00622686	0.118538
chr19	58095628	58103758	+	ZIK1	410.343	459.176	361.509	0.787299	-0.345016	0.799285	-0.323218	0.00632844	0.119777
chr11	94706845	94732676	+	KDM4D	80.6144	70.4316	90.7972	1.28915	0.366424	1.26871	0.343359	0.00635638	0.120021
chr7	2477398	2487485	+	LOC101927181	105.168	83.1943	127.142	1.52825	0.611885	1.42726	0.513245	0.00635821	0.120021
chrX	105937068	106040246	+	RNF128	167.12	97.828	236.411	2.4166	1.27298	1.60543	0.682963	0.00639167	0.120492
chr7	50657760	50861159	-	GRB10	2545.5	3003.76	2087.25	0.694878	-0.525168	0.736545	-0.441155	0.00640114	0.120511
chr1	154179183	154193273	-	C1orf43	7450.65	7745.84	7155.46	0.92378	-0.114378	0.921721	-0.117598	0.00641987	0.120533
chr10	98124363	98273683	-	TLL2	82.6946	49.8601	115.529	2.31706	1.2123	1.60173	0.679628	0.00642775	0.120533
chrX	37430822	37536750	+	LANCL3	7.31647	0.734424	13.8985	18.9244	4.24217	1.43958	0.525649	0.00642344	0.120533
chr16	78133310	79246564	+	WWOX	133.572	114.379	152.765	1.3356	0.417489	1.30501	0.384059	0.00645298	0.120847
chr17	19552064	19580908	+	ALDH3A2	1572.44	1791.85	1353.02	0.755096	-0.405267	0.770547	-0.376046	0.00652965	0.121583
chr22	46731298	46753237	+	TRMU	735.959	785.817	686.102	0.873106	-0.195772	0.876111	-0.190814	0.00653505	0.121583
chr21	38996785	39288741	-	KCNJ6	49.0675	24.1824	73.9527	3.05812	1.61264	1.59275	0.671517	0.00651434	0.121583
chr8	143545377	143626368	+	BAI1	12.7058	5.22297	20.1885	3.86534	1.95059	1.56697	0.647975	0.00652625	0.121583
chr10	82167585	82192753	+	FAM213A	82.4742	14.5275	150.421	10.3542	3.37214	1.46717	0.553039	0.00650128	0.121583
chr9	115867003	115873957	-	FAM225B	20.8817	6.21022	35.5533	5.72496	2.51727	1.52206	0.606021	0.00657195	0.122109
chr1	24480647	24513765	-	IFNLR1	8.32874	4.75897	11.8985	2.50023	1.32206	1.6039	0.681587	0.00660238	0.122515
chr11	120081747	120100650	+	OAF	3730.91	3077.28	4384.54	1.42481	0.51077	1.42658	0.512563	0.00663576	0.122737
chr13	110406184	110438914	-	IRS2	3778.89	2989.99	4567.8	1.5277	0.61136	1.37521	0.459652	0.0066489	0.122737
chr14	24105573	24114848	+	DHRS2	47.4517	28.3184	66.5851	2.3513	1.23346	1.59551	0.674015	0.00664475	0.122737
chr6	150920999	151164799	+	PLEKHG1	15.354	7.03924	23.6688	3.3624	1.74949	1.5968	0.675187	0.00662806	0.122737
chr9	111704849	111775874	-	CTNNAL1	5657.98	6736.71	4579.24	0.679744	-0.556936	0.725932	-0.462094	0.00675045	0.123247
chr17	44376500	45120079	-	ARL17A	169.756	197.685	141.828	0.717442	-0.479065	0.751985	-0.411224	0.00675367	0.123247
chr2	182756443	182795464	+	SSFA2	9471.46	10865.6	8077.31	0.743383	-0.427823	0.763527	-0.38925	0.00676291	0.123247
chr15	78287327	78369994	-	TBC1D2B	4078.31	4599.05	3557.58	0.773547	-0.370439	0.78314	-0.352658	0.00678928	0.123247
chr8	12940872	13372429	-	DLC1	11390.1	12832.3	9947.79	0.775214	-0.367333	0.789739	-0.340553	0.00672992	0.123247
chr1	33360196	33366953	-	TMEM54	968.393	846.996	1089.79	1.28665	0.363623	1.29227	0.369906	0.00677284	0.123247
chr20	44462470	44471914	+	SNX21	1895.17	1633.21	2157.13	1.32079	0.401402	1.28977	0.367118	0.00677683	0.123247
chr19	60951	70966	-	WASH5P	211.097	178.174	244.02	1.36956	0.453713	1.33394	0.415696	0.00671279	0.123247
chr13	41129801	41240734	-	FOXO1	132.995	97.4837	168.506	1.72856	0.78957	1.56055	0.642055	0.0067842	0.123247
chr14	76044940	76114512	+	FLVCR2	49.0656	33.623	64.5081	1.91857	0.940029	1.55475	0.63668	0.00676408	0.123247
chr16	318300	325943	-	RGS11	67.2468	46.0685	88.4252	1.91943	0.940677	1.55364	0.635651	0.00675014	0.123247
chr6	31913721	31919861	+	CFB	1054.59	569.483	1539.69	2.70366	1.43491	1.59769	0.675991	0.00670253	0.123247
chr16	22825860	22927659	+	HS3ST2	42.5596	10.555	74.5643	7.06436	2.82056	1.48209	0.567637	0.00676519	0.123247
chr11	747432	765024	+	TALDO1	8496.23	9692.09	7300.37	0.75323	-0.408838	0.77221	-0.372934	0.00684215	0.123823
chr21	38437664	38445458	-	PIGP	650.597	546.929	754.265	1.37909	0.463718	1.3337	0.41543	0.00684712	0.123823
chr2	239152679	239197207	-	PER2	330.238	265.297	395.179	1.48957	0.574896	1.35286	0.436009	0.00684198	0.123823
chr18	14748239	14852737	+	ANKRD30B	145.828	266.094	25.5623	0.0960648	-3.37985	0.676221	-0.564434	0.00690096	0.12448
chr3	46556878	46608040	-	LRRC2	920.377	1174.12	666.631	0.567769	-0.816624	0.656873	-0.606314	0.00689785	0.12448
chr1	150255229	150259501	+	CIART	522.791	412.337	633.244	1.53574	0.618936	1.40889	0.494563	0.00693153	0.124873
chr2	172964166	172967478	-	DLX2	507.646	636.703	378.588	0.594607	-0.749991	0.669158	-0.579581	0.00696162	0.125098
chr5	177635475	177659823	-	PHYKPL	499.109	443.336	554.881	1.2516	0.323776	1.23618	0.305894	0.00695633	0.125098
chr10	77161286	77168740	+	ZNF503-AS2	118.958	91.4448	146.47	1.60173	0.679635	1.46104	0.546993	0.00702	0.125988
chr9	35673915	35681154	+	CA9	13.9336	5.96654	21.9007	3.67058	1.87601	1.57068	0.651388	0.00711257	0.127488
chr1	155051348	155060014	+	EFNA3	27.5486	21.3698	33.7274	1.57827	0.658348	1.4526	0.538633	0.00713627	0.127585
chr6	28962594	28973037	-	ZNF311	50.6507	36.5785	64.723	1.76943	0.823284	1.50402	0.588827	0.00713737	0.127585
chr7	106685178	106802256	+	PRKAR2B	660.717	470.871	850.562	1.80636	0.853084	1.52149	0.605487	0.00714488	0.127585
chr10	71390003	71393355	+	C10orf35	32.6798	11.8401	53.5196	4.52021	2.17639	1.57253	0.653086	0.00719928	0.128395
chr5	68530622	68573257	+	CDK7	1756.96	1937.05	1576.88	0.814066	-0.296783	0.821172	-0.284244	0.00728414	0.128889
chr6	125596496	125623282	-	HDDC2	1785.08	1908.73	1661.44	0.870443	-0.200178	0.87543	-0.191936	0.00728009	0.128889
chr16	734702	740400	-	WDR24	624.601	573.117	676.085	1.17966	0.238376	1.17097	0.227699	0.00726311	0.128889
chr12	123468027	123594975	-	PITPNM2	756.127	660.996	851.257	1.28784	0.364953	1.26151	0.335156	0.00726641	0.128889
chr1	948847	949919	+	ISG15	1451.3	843.481	2059.12	2.44121	1.2876	1.58954	0.668608	0.00729046	0.128889
chr10	105253735	105352309	+	NEURL1	15.531	7.82917	23.2328	2.96747	1.56923	1.58696	0.666265	0.00727473	0.128889
chr19	54466290	54493469	+	CACNG8	6.25674	1.70997	10.8035	6.31795	2.65946	1.5175	0.601693	0.00728171	0.128889
chr6	34555057	34664627	-	C6orf106	5478.31	5827.15	5129.47	0.880271	-0.18398	0.883478	-0.178734	0.0073084	0.129045
chr1	43282776	43310660	+	ERMAP	777.039	703.68	850.399	1.2085	0.273221	1.19707	0.259511	0.00733437	0.129343
chr19	18284590	18288934	+	IFI30	1297.39	1599.92	994.857	0.621815	-0.685443	0.688319	-0.53885	0.007369	0.129695
chr11	107461817	107537505	+	ELMOD1	19.8434	7.6318	32.0551	4.2002	2.07046	1.55121	0.633396	0.00737257	0.129695
chr5	53955987	54040086	-	LOC102467080	16.8814	27.2144	6.54841	0.240623	-2.05516	0.645793	-0.630856	0.00744751	0.129998
chr3	148415658	148460790	+	AGTR1	354.321	492.131	216.511	0.439945	-1.18461	0.628796	-0.669335	0.00744237	0.129998
chr2	37571753	37600465	+	QPCT	1193.39	1470.36	916.418	0.623262	-0.682089	0.688923	-0.537586	0.00745213	0.129998
chr15	76508629	76603810	-	ETFA	4639.44	5019.63	4259.26	0.848521	-0.236978	0.853311	-0.228856	0.00740043	0.129998
chr18	48494387	48514490	+	ELAC1	405.834	376.145	435.523	1.15786	0.211461	1.15179	0.203879	0.00746295	0.129998
chr3	49711435	49720934	+	APEH	4521.83	4148.93	4894.74	1.17976	0.238496	1.16966	0.226086	0.00744772	0.129998
chr20	48599513	48605420	+	SNAI1	565.307	425.252	705.361	1.65869	0.730042	1.49082	0.576108	0.00746275	0.129998
chr16	58059282	58080804	+	MMP15	431.895	274.53	589.259	2.14643	1.10194	1.57277	0.65331	0.00742883	0.129998
chr20	30432103	30433420	-	FOXS1	35.4583	70.4141	0.502584	0.00713755	-7.13036	0.722222	-0.469487	0.00749066	0.13026
chr5	79945819	79946854	-	MTRNR2L2	2823.73	4000.81	1646.65	0.411578	-1.28076	0.629718	-0.667223	0.00749629	0.13026
chr1	240652873	240775462	-	GREM2	6597.18	4052.08	9142.28	2.25619	1.17389	1.58125	0.661063	0.00756739	0.131334
chr19	45666186	45681501	-	TRAPPC6A	98.7081	72.7717	124.644	1.71282	0.776371	1.49412	0.579301	0.0075775	0.131349
chr2	237074307	237076652	-	GBX2	99.6822	197.973	1.39129	0.00702767	-7.15274	0.72243	-0.46907	0.00763118	0.131794
chr18	2847028	2914090	+	EMILIN2	4825.98	6006.91	3645.05	0.606809	-0.720685	0.676939	-0.562903	0.00764023	0.131794
chr15	80696692	80890277	+	ARNT2	3337.03	3990.35	2683.7	0.672548	-0.572291	0.718326	-0.477289	0.00763661	0.131794
chr21	40177231	40196878	+	ETS2	3424.29	2663.37	4185.21	1.5714	0.652049	1.44009	0.526156	0.00761711	0.131794
chr17	40962150	40976310	-	BECN1	4693.55	4437.33	4949.77	1.11549	0.157671	1.11315	0.154649	0.00766604	0.132079
chr11	73583713	73587890	-	COA4	1686.81	1798.15	1575.46	0.876157	-0.190739	0.8799	-0.184588	0.00769586	0.132272
chr14	77787230	77797940	+	GSTZ1	405.475	343.518	467.433	1.36072	0.444374	1.31733	0.397615	0.00768871	0.132272
chrX	46771711	46920641	+	JADE3	689.3	791.967	586.632	0.740728	-0.432984	0.76056	-0.394867	0.00774831	0.133013
chr10	75572259	75634349	-	CAMK2G	2430.47	2624.1	2236.84	0.852419	-0.230365	0.854881	-0.226204	0.00777243	0.133266
chr2	27994584	28002608	+	MRPL33	1727.88	1922.36	1533.4	0.797664	-0.326147	0.811573	-0.301207	0.00780591	0.133679
chr11	57319128	57335803	-	UBE2L6	1325.71	992.328	1659.09	1.67191	0.7415	1.48074	0.566314	0.00789867	0.135104
chr1	239792373	240072717	+	CHRM3	45.5735	79.9964	11.1507	0.13939	-2.8428	0.670945	-0.575733	0.00794861	0.135521
chr1	145096407	145116997	+	SEC22B	7370.01	8350.84	6389.18	0.765095	-0.386289	0.783751	-0.351534	0.00793268	0.135521
chr18	67956137	67997434	+	SOCS6	2581.64	2357.13	2806.14	1.19049	0.251559	1.18011	0.238925	0.00795163	0.135521
chr5	171288556	171433877	-	FBXW11	3872.42	4133.13	3611.72	0.873847	-0.194547	0.876843	-0.18961	0.00798904	0.135833
chr3	52002526	52008646	-	ABHD14B	1858.57	1667.54	2049.6	1.22912	0.297622	1.22376	0.291322	0.0079853	0.135833
chr7	128784712	128809535	+	TSPAN33	14.664	7.91693	21.411	2.70446	1.43534	1.58394	0.663518	0.00804384	0.136601
chr6	18128545	18155374	-	TPMT	2181.51	2485.03	1878	0.755725	-0.404066	0.768309	-0.380241	0.00812569	0.137507
chr3	32567463	32612366	-	DYNC1LI1	3598.75	4050.33	3147.17	0.777016	-0.363985	0.790902	-0.33843	0.0081746	0.137507
chr5	204875	218297	-	CCDC127	857.636	800.751	914.521	1.14208	0.191663	1.13985	0.188846	0.00813918	0.137507
chr22	29655844	29663914	-	RHBDD3	720.352	643.21	797.493	1.23986	0.310181	1.21739	0.283789	0.00814694	0.137507
chr6	43193367	43197211	-	DNPH1	727.344	630.263	824.424	1.30806	0.387432	1.28682	0.363808	0.00816002	0.137507
chr10	97071530	97321177	-	SORBS1	63.1209	36.3843	89.8575	2.46967	1.30432	1.57521	0.65554	0.0081557	0.137507
chr6	32407619	32412826	+	HLA-DRA	8.84481	3.77096	13.9187	3.69102	1.88402	1.55021	0.632468	0.00817007	0.137507
chr13	78469616	78549664	-	EDNRB	35.8322	5.91975	65.7446	11.106	3.47326	1.43492	0.520975	0.00812001	0.137507
chr2	103333666	103353337	-	MFSD9	252.057	228.894	275.221	1.2024	0.265915	1.19545	0.257555	0.00819697	0.137721
chr19	53935227	53947925	+	TPM3P9	270.504	301.619	239.389	0.79368	-0.33337	0.808107	-0.307381	0.00820703	0.137727
chrX	70586089	70750375	+	TAF1	3075.15	4127.96	2022.35	0.489914	-1.0294	0.657811	-0.604254	0.00823677	0.137738
chr4	119201193	119273922	-	PRSS12	2499.06	3106.77	1891.35	0.608785	-0.715994	0.6869	-0.541829	0.00823327	0.137738
chr1	2281853	2284100	-	LOC100129534	25.1874	18.0693	32.3055	1.78787	0.838241	1.51709	0.60131	0.00823452	0.137738
chr21	19161284	19191703	-	C21orf91	955.497	783.088	1127.91	1.44033	0.526403	1.37238	0.456682	0.00826574	0.13806
chr9	130374486	130454995	+	STXBP1	3281.6	2917.75	3645.45	1.24941	0.321245	1.23534	0.30491	0.00829659	0.138321
chr10	91152303	91166244	+	IFIT1	2193.65	833.77	3553.53	4.262	2.09153	1.54232	0.625106	0.00830083	0.138321
chr5	145135907	145214932	-	PRELID2	218.014	261.023	175.004	0.670453	-0.576792	0.714458	-0.48508	0.00832439	0.138551
chr6	139456249	139501946	+	HECA	1511.61	1693.82	1329.4	0.784851	-0.34951	0.796423	-0.328393	0.00838307	0.139365
chr10	45496273	45500777	+	ZNF22	1298.57	1570.91	1026.23	0.653271	-0.614247	0.700448	-0.513651	0.00839624	0.139421
chr15	74421715	74429143	+	ISLR2	16.7811	7.90441	25.6579	3.24602	1.69867	1.56296	0.644277	0.00844686	0.140098
chr7	7589735	7605696	-	LOC101927391	13.9717	19.4646	8.47885	0.435604	-1.19891	0.634409	-0.656516	0.0084798	0.140317
chr20	31030862	31172875	-	NOL4L	547.027	465.65	628.404	1.34952	0.432448	1.31557	0.395689	0.00847377	0.140317
chr5	795720	851101	-	ZDHHC11	16.4621	11.2998	21.6244	1.91371	0.93637	1.54783	0.630244	0.00852201	0.140851
chr16	70147529	70195184	+	PDPR	2755.55	2452.84	3058.27	1.24683	0.318266	1.2316	0.300532	0.00854374	0.141046
chr1	155165379	155177772	-	THBS3	2369.22	1903.11	2835.32	1.48983	0.575152	1.4201	0.505991	0.00856355	0.141209
chr17	3827163	3867758	-	ATP2A3	251.434	127.068	375.799	2.95747	1.56436	1.55712	0.638884	0.00861492	0.141892
chr17	38632080	38657854	-	TNS4	13.0603	6.47508	19.6456	3.03403	1.60124	1.57229	0.652871	0.00863325	0.142029
chr14	23815520	23822121	-	SLC22A17	682.19	548.138	816.242	1.48912	0.574457	1.3998	0.485224	0.00866439	0.142377
chr12	54472623	54475607	-	LOC100240735	28.2592	8.53786	47.9806	5.61974	2.4905	1.48963	0.574953	0.00868947	0.142624
chr1	26286258	26324648	-	PAFAH2	792.929	740.295	845.563	1.1422	0.191812	1.14406	0.194157	0.00873947	0.143279
chr10	91087576	91100725	+	IFIT3	2555.26	1552.87	3557.65	2.29102	1.19599	1.57277	0.653309	0.00876531	0.143372
chr6	90074335	90121995	-	RRAGD	152.254	75.3049	229.203	3.04367	1.60581	1.55349	0.635513	0.00876298	0.143372
chr4	75230860	75254477	+	EREG	377.786	714.009	41.5638	0.0582118	-4.10254	0.70416	-0.506024	0.00878665	0.143556
chr17	5322961	5336340	+	RPAIN	759.887	830.784	688.991	0.829325	-0.26999	0.834519	-0.260984	0.00884008	0.143932
chr12	56391043	56399309	+	SUOX	606.742	542.897	670.587	1.2352	0.304747	1.22162	0.288793	0.00882808	0.143932
chr8	144806103	144815914	-	FAM83H	190.153	100.108	280.199	2.79898	1.4849	1.55876	0.640397	0.00883395	0.143932
chr1	153747768	153752633	+	SLC27A3	240.317	199.29	281.344	1.41174	0.49747	1.34438	0.426942	0.00888061	0.144427
chr1	110009100	110024764	+	SYPL2	609.763	853.834	365.691	0.428293	-1.22333	0.634843	-0.655527	0.00890727	0.144695
chr7	121713598	121784344	-	AASS	442.732	508.497	376.966	0.741334	-0.431804	0.756946	-0.401738	0.00899786	0.144867
chr16	88772891	88781786	+	CTU2	639.966	703.958	575.973	0.818192	-0.289488	0.825287	-0.277032	0.00900182	0.144867
chr10	99195666	99205768	-	EXOSC1	966.389	1051.68	881.102	0.837807	-0.255309	0.84505	-0.242892	0.00900439	0.144867
chr4	152041433	152149182	-	SH3D19	5335.68	4568.44	6102.93	1.33589	0.417802	1.30163	0.380317	0.00895871	0.144867
chr10	131862162	131909081	-	LINC00959	89.8278	75.7153	103.94	1.37278	0.457099	1.32192	0.40263	0.0089281	0.144867
chr10	22541001	22547477	+	LOC100130992	93.1113	70.5655	115.657	1.639	0.712819	1.46028	0.546245	0.00897624	0.144867
chr16	11348274	11350039	-	SOCS1	49.3611	34.5768	64.1454	1.85516	0.891541	1.52527	0.609062	0.0089592	0.144867
chr14	69726681	69821190	+	GALNT16	249.749	149.891	349.608	2.33242	1.22183	1.56545	0.646576	0.00893844	0.144867
chr5	140254887	140391929	+	PCDHA12	4.19597	0.999121	7.39282	7.39933	2.88739	1.46708	0.552948	0.00900962	0.144867
chr22	37956471	37965410	+	CDC42EP1	5123.32	5765.17	4481.48	0.777336	-0.363391	0.791782	-0.336824	0.00909624	0.145046
chr16	69362524	69373526	-	COG8	959.11	882.202	1036.02	1.17436	0.231869	1.1699	0.226383	0.00907895	0.145046
chr1	155232659	155243281	-	CLK2	1026.36	940.916	1111.81	1.18162	0.240767	1.18061	0.239534	0.00906027	0.145046
chr1	11796142	11810828	+	AGTRAP	1205.18	1071.58	1338.78	1.24935	0.321181	1.23082	0.29962	0.00909645	0.145046
chr12	121163571	121177811	+	ACADS	446.047	379.153	512.941	1.35286	0.436014	1.30232	0.381085	0.00907448	0.145046
chr3	184908412	184971886	-	EHHADH	623.404	525.108	721.701	1.37439	0.458786	1.32397	0.404871	0.00910235	0.145046
chr17	48172101	48188733	+	PDK2	1152.03	958.872	1345.19	1.40288	0.488396	1.34026	0.422513	0.00904179	0.145046
chr5	156607907	156682109	+	ITK	7.57879	1.56357	13.594	8.6942	3.12005	1.46585	0.551736	0.00904639	0.145046
chr3	49591922	49708982	+	BSN	42.4727	32.9283	52.0171	1.57971	0.659658	1.48501	0.570475	0.00911666	0.145111
chr14	89883698	89886137	+	FOXN3-AS1	44.279	53.2476	35.3103	0.663133	-0.592629	0.71828	-0.477381	0.00919957	0.145941
chr5	87564699	87732491	+	TMEM161B-AS1	58.0906	65.6546	50.5265	0.769581	-0.377855	0.784447	-0.350252	0.00919019	0.145941
chr10	102246403	102279595	-	SEC31B	135.804	105.254	166.354	1.5805	0.66038	1.44041	0.526476	0.00919565	0.145941
chr10	44340754	44346070	+	LINC00619	51.3277	67.569	35.0863	0.519267	-0.945453	0.643179	-0.636707	0.0092361	0.146194
chr1	44412478	44433694	+	IPO13	2684.68	2470.13	2899.24	1.17372	0.231089	1.17154	0.228402	0.00922866	0.146194
chr5	149980642	150038792	+	SYNPO	1062.68	764.581	1360.78	1.77977	0.831693	1.49844	0.583459	0.00924933	0.14624
chr17	3710045	3749545	-	C17orf85	2345.18	2459.82	2230.55	0.906793	-0.141155	0.90616	-0.142162	0.00926946	0.146396
chr3	37903669	38025960	+	CTDSPL	2266.2	2493.59	2038.81	0.817623	-0.290493	0.829966	-0.268876	0.00929503	0.146498
chr4	2271324	2420370	-	ZFYVE28	508.162	354.726	661.599	1.8651	0.899253	1.522	0.605969	0.00929658	0.146498
chr6	161551057	161695107	-	AGPAT4	682.757	546.691	818.823	1.49778	0.582826	1.37995	0.464611	0.00933548	0.146948
chr2	218136	264866	-	SH3YL1	634.765	578.993	690.538	1.19265	0.254175	1.18737	0.247775	0.00938933	0.147599
chr1	182758584	182799519	+	NPL	81.5649	69.2766	93.8533	1.35476	0.43804	1.31034	0.389941	0.00939756	0.147599
chr12	107385143	107487635	-	CRY1	1454.83	1702.21	1207.46	0.709347	-0.495436	0.750942	-0.413228	0.00943441	0.147701
chr15	94841430	95027181	+	MCTP2	102.775	47.4569	158.092	3.33129	1.73608	1.55184	0.63398	0.00943523	0.147701
chrX	153126969	153151628	-	L1CAM	1035.27	149.903	1920.65	12.8126	3.67949	1.43628	0.522338	0.00943009	0.147701
chr3	58223259	58280461	+	ABHD6	492.078	453.726	530.43	1.16905	0.225341	1.16146	0.215939	0.0094532	0.147819
chr6	136878187	137113656	-	MAP3K5	1400.34	1669.84	1130.85	0.677222	-0.562299	0.724608	-0.464727	0.00947795	0.147929
chr17	40852293	40897071	-	EZH1	1488.97	1379.69	1598.25	1.15841	0.212149	1.15332	0.205787	0.00950166	0.147929
chr4	38797876	38806412	-	TLR1	25.0011	13.7721	36.2301	2.6307	1.39544	1.5702	0.650952	0.0094973	0.147929
chr4	48137800	48271814	-	TEC	51.1001	26.4554	75.7447	2.86311	1.51758	1.56998	0.650748	0.00950182	0.147929
chr7	134832766	134850967	+	TMEM140	94.3114	47.3812	141.242	2.98097	1.57578	1.56025	0.641775	0.00951437	0.147962
chr18	47808713	47814692	-	CXXC1	1758.57	1621.37	1895.78	1.16925	0.22558	1.16297	0.217809	0.00962655	0.149249
chr9	131084791	131096351	+	COQ4	921.187	834.749	1007.62	1.2071	0.271543	1.19508	0.257106	0.00962864	0.149249
chr8	79645007	79717758	-	IL7	43.1459	26.3883	59.9035	2.27008	1.18274	1.56885	0.649704	0.00961036	0.149249
chr16	86544133	86548070	+	FOXF1	202.516	78.0548	326.977	4.18907	2.06663	1.54516	0.627755	0.00970823	0.150319
chr2	25042039	25142055	-	ADCY3	2888.26	3239.72	2536.8	0.783032	-0.352856	0.792625	-0.33529	0.00976399	0.150564
chr12	56223392	56230030	+	TMEM198B	439.511	362.559	516.463	1.4245	0.510451	1.36909	0.453214	0.0097664	0.150564
chr9	34366664	34376894	-	KIAA1161	317.903	253.555	382.251	1.50756	0.592218	1.41447	0.500263	0.00976154	0.150564
chr1	198608098	198726605	+	PTPRC	36.0911	25.523	46.6592	1.82812	0.870364	1.52199	0.605962	0.00974926	0.150564
chr6	107473761	107780779	-	PDSS2	1140.67	1239.09	1042.24	0.841134	-0.249592	0.844384	-0.244029	0.00980278	0.150797
chr1	33546714	33585995	+	ADC	108.807	85.436	132.179	1.54711	0.629575	1.40049	0.485932	0.00980265	0.150797
chr19	17622432	17632097	+	PGLS	2490.57	2229.91	2751.23	1.23379	0.303091	1.21694	0.283255	0.00981738	0.150859
chr12	9217773	9220651	+	A2M-AS1	15.5694	8.6296	22.5091	2.60836	1.38314	1.56306	0.644372	0.00983733	0.151002
chr7	112063199	112117258	+	IFRD1	2448.95	2862.25	2035.65	0.711206	-0.491661	0.739109	-0.436142	0.00987844	0.151148
chr11	68816350	68858072	+	TPCN2	778.138	698.718	857.557	1.22733	0.295523	1.21586	0.281982	0.00987877	0.151148
chr8	144120679	144135720	+	C8orf31	67.4531	51.3612	83.545	1.62662	0.701875	1.45804	0.54403	0.00987276	0.151148
chr21	44394620	44454041	+	PKNOX1	2199.29	1964.15	2434.43	1.23943	0.309678	1.22531	0.293147	0.0099083	0.151317
chr8	145576886	145579269	-	TMEM249	31.877	23.8037	39.9503	1.67832	0.747018	1.47002	0.555841	0.00991105	0.151317
chr2	114341230	114356613	+	WASH2P	208.215	189.445	226.984	1.19815	0.260812	1.1888	0.249508	0.0099308	0.151455
chr21	26957968	26979801	-	MRPL39	1397.08	1183.38	1610.78	1.36117	0.444843	1.30506	0.384118	0.00996983	0.151888
chr12	7507557	7596749	-	CD163L1	113.658	162.823	64.4918	0.396084	-1.33612	0.638797	-0.64657	0.0100068	0.151962
chr16	16043434	16236930	+	ABCC1	5349.75	4826.94	5872.57	1.21663	0.282885	1.20653	0.270858	0.0100043	0.151962
chr18	29202209	29264686	-	B4GALT6	480.103	319.488	640.718	2.00545	1.00393	1.54565	0.628216	0.00998798	0.151962
chr15	83211951	83316767	-	CPEB1	731.763	537.331	926.195	1.7237	0.785506	1.48599	0.571424	0.0100194	0.151991
chr15	72533522	72563628	-	PARP6	1384.73	1293.62	1475.84	1.14086	0.190124	1.13726	0.185568	0.0100302	0.151994
chr5	218356	256814	+	SDHA	5743.97	5074.95	6412.99	1.26365	0.337602	1.24367	0.314598	0.0100517	0.152157
chr8	37654401	37701504	+	GPR124	9224.72	7811.83	10637.6	1.36173	0.44544	1.31779	0.398123	0.0100877	0.152539
chr4	17488016	17513857	-	QDPR	1626.83	1467.95	1785.7	1.21646	0.282686	1.20476	0.268742	0.01018	0.153627
chr20	54987168	55034396	+	CASS4	124.968	50.1875	199.748	3.98004	1.99278	1.52457	0.608404	0.0101813	0.153627
chr19	35521592	35531353	+	SCN1B	493.702	372.867	614.538	1.64814	0.720842	1.45756	0.543555	0.0102425	0.154387
chr16	87741418	87799598	-	KLHDC4	445.078	503.413	386.744	0.768244	-0.380364	0.792984	-0.334637	0.0103006	0.155098
chr21	30300466	30365277	-	LTN1	3334.06	2793.69	3874.42	1.38684	0.471807	1.33052	0.411988	0.0103125	0.155114
chr17	14207057	14209062	+	MGC12916	160.837	191.883	129.791	0.676406	-0.564039	0.716784	-0.480389	0.0103637	0.155556
chr8	127564683	127570711	-	FAM84B	40.754	16.5235	64.9845	3.93286	1.97558	1.5436	0.626298	0.0103638	0.155556
chr6	32135983	32145888	-	AGPAT1	5038.86	4605.95	5471.76	1.18798	0.248505	1.18275	0.242145	0.0104321	0.15625
chr9	95176527	95186836	-	OMD	38.9734	6.05117	71.8957	11.8813	3.57062	1.40455	0.490104	0.0104245	0.15625
chr8	27348519	27402439	+	EPHX2	19.5027	10.9722	28.0332	2.55492	1.35328	1.55905	0.640665	0.0104608	0.156516
chr1	28286504	28294604	+	XKR8	1080.01	938.472	1221.55	1.30164	0.38033	1.27547	0.351024	0.0104798	0.156602
chr10	92500576	92617671	-	HTR7	139.311	91.063	187.559	2.05967	1.04241	1.54143	0.624271	0.0104956	0.156602
chr11	44282278	44331716	-	ALX4	16.7316	4.86644	28.5967	5.87632	2.55491	1.46927	0.5551	0.0104997	0.156602
chr2	206987803	207024243	-	NDUFS1	5599.97	5966.6	5233.34	0.877106	-0.189176	0.87789	-0.187888	0.0105224	0.156778
chr10	95717897	95721672	-	PIPSL	14.3004	18.1259	10.4748	0.577891	-0.79113	0.678003	-0.560636	0.0106099	0.157769
chr10	93388197	93392858	-	PPP1R3C	5942.75	4648.05	7237.45	1.5571	0.638857	1.44691	0.532979	0.0106201	0.157769
chr9	107543284	107690527	-	ABCA1	935.05	601.33	1268.77	2.10994	1.0772	1.55077	0.632985	0.0106223	0.157769
chr6	32152510	32157963	-	PBX2	2516.4	2279.6	2753.2	1.20776	0.272332	1.1946	0.256533	0.0106503	0.157792
chr14	23742844	23755309	-	HOMEZ	390.086	334.023	446.148	1.33568	0.417576	1.30369	0.3826	0.0106571	0.157792
chr5	78985659	79096049	+	CMYA5	170.586	121.197	219.976	1.81503	0.859993	1.51684	0.601067	0.010635	0.157792
chr4	83814605	83822069	-	THAP9-AS1	1238.27	1476.28	1000.26	0.677557	-0.561585	0.708397	-0.49737	0.0106886	0.158093
chrX	2670093	2734541	+	XG	1624.3	1943.66	1304.94	0.671384	-0.574789	0.71314	-0.487742	0.0108304	0.159955
chr3	71728440	71803924	-	EIF4E3	361.809	288.439	435.179	1.50874	0.593342	1.40079	0.486243	0.010837	0.159955
chr22	24981591	24989035	-	LRRC75B	104.075	85.0181	123.131	1.44829	0.534353	1.36993	0.454098	0.0108522	0.160013
chr11	72396114	72463434	-	ARAP1	4427.95	3932.64	4923.25	1.25189	0.324113	1.22892	0.297392	0.0109042	0.160568
chr2	203776941	203851208	+	CARF	258.501	220.97	296.032	1.33969	0.421901	1.29097	0.368456	0.0109124	0.160568
chrX	107398837	107682727	-	COL4A6	45.4367	82.619	8.25438	0.0999089	-3.32324	0.708882	-0.496383	0.0110232	0.161428
chr1	212859759	212873327	-	BATF3	55.7457	81.6969	29.7945	0.364696	-1.45524	0.642636	-0.637927	0.0110287	0.161428
chr4	39500375	39529218	-	UGDH	9688.21	11585.5	7790.87	0.672465	-0.57247	0.72018	-0.473571	0.011039	0.161428
chr8	614200	681226	-	ERICH1	595.88	629.924	561.836	0.89191	-0.16503	0.895144	-0.159809	0.0109969	0.161428
chr12	56735382	56754037	-	STAT2	6921.75	5899.56	7943.94	1.34653	0.429249	1.32259	0.403371	0.0110108	0.161428
chr1	20878932	20881513	+	FAM43B	34.0069	16.6957	51.3181	3.07374	1.61999	1.52919	0.612767	0.0110062	0.161428
chr2	120189446	120196096	+	TMEM37	6.62988	10.6477	2.61205	0.245315	-2.02729	0.656582	-0.606953	0.0110821	0.161808
chr16	31000577	31021829	-	STX1B	255.254	182.388	328.119	1.79901	0.847207	1.50264	0.587501	0.0110877	0.161808
chr21	47269875	47362368	+	PCBP3	117.43	64.2416	170.619	2.6559	1.4092	1.55077	0.632988	0.0111055	0.161901
chr14	20833826	20881579	-	TEP1	1797	1542.08	2051.92	1.33062	0.412095	1.30705	0.386315	0.0112022	0.163144
chr17	41120105	41132545	-	PTGES3L	30.9778	40.2478	21.7078	0.539354	-0.890695	0.662013	-0.595068	0.0112179	0.163205
chr3	59735036	61237133	-	FHIT	11.0235	6.5344	15.5127	2.374	1.24732	1.55337	0.635405	0.0112442	0.16342
chr19	12757322	12777591	-	MAN2B1	3797.71	3410.53	4184.89	1.22705	0.295192	1.21217	0.277597	0.0113102	0.164045
chr15	75287876	75313836	+	SCAMP5	65.5893	49.7672	81.4114	1.63584	0.710035	1.43559	0.521644	0.0113001	0.164045
chr6	30881982	30894235	+	VARS2	1038.95	928.344	1149.55	1.23828	0.308335	1.22349	0.291003	0.011404	0.1649
chr10	74870133	74891586	+	NUDT13	109.635	97.3092	121.96	1.25333	0.325764	1.23269	0.301808	0.0113846	0.1649
chr5	69776870	69881549	-	SMA5	82.8354	67.7092	97.9615	1.4468	0.532862	1.37059	0.454794	0.0113987	0.1649
chr2	55199327	55277734	-	RTN4	60268.7	65347.7	55189.6	0.844552	-0.243742	0.845618	-0.241923	0.0114455	0.165331
chr6	27356524	27369227	+	ZNF391	52.4909	36.4548	68.527	1.87978	0.910565	1.52495	0.608761	0.0115007	0.165792
chr1	204159469	204165619	-	KISS1	44.1701	14.7468	73.5934	4.99047	2.31918	1.47769	0.563339	0.0114961	0.165792
chr2	9545815	9563643	-	ITGB1BP1	4274.46	4578.66	3970.26	0.867123	-0.205692	0.873236	-0.195556	0.0115435	0.16624
chr16	4295826	4303790	-	LOC100507501	17.2442	12.5685	21.9199	1.74404	0.802429	1.47042	0.556233	0.0115766	0.166549
chr3	58477823	58488087	+	KCTD6	500.774	559.638	441.91	0.789635	-0.340743	0.802066	-0.318208	0.0116602	0.167581
chr9	27325207	27529850	-	MOB3B	14.9452	5.62321	24.2671	4.31553	2.10954	1.48915	0.574487	0.0116784	0.167673
chr12	69244956	69357020	-	CPM	494.021	298.397	689.645	2.31117	1.20862	1.54895	0.631295	0.0117109	0.167971
chr1	53692564	53704282	-	MAGOH	1132.62	1221.17	1044.07	0.854969	-0.226055	0.858328	-0.220399	0.0118065	0.168954
chr21	47720344	47743813	-	C21orf58	637.166	527.878	746.453	1.41406	0.499848	1.34673	0.429465	0.0118115	0.168954
chr5	65892176	66465423	+	MAST4	740.365	575.532	905.198	1.5728	0.653337	1.4183	0.504165	0.0118151	0.168954
chr3	4402829	4508966	-	SUMF1	2557.63	2309.3	2805.95	1.21506	0.281033	1.20816	0.272811	0.0118748	0.169637
chr17	39279345	39280419	-	KRTAP4-12	27.8076	14.1869	41.4283	2.92017	1.54605	1.53575	0.618947	0.0119691	0.170812
chr16	89160217	89222254	+	ACSF3	634.92	594.949	674.891	1.13437	0.181889	1.13	0.17632	0.0119838	0.17085
chr14	104378625	104387903	-	C14orf2	2229.5	2367.51	2091.5	0.883416	-0.178835	0.887399	-0.172344	0.0120322	0.171368
chr9	115513134	115637267	+	SNX30	3195.88	2897.32	3494.44	1.2061	0.270344	1.19022	0.251227	0.0120745	0.171626
chrX	109917084	110039286	-	CHRDL1	275.575	131.324	419.826	3.19688	1.67666	1.52248	0.606419	0.0120695	0.171626
chr7	56019611	56023033	+	MRPS17	623.285	663.619	582.95	0.878441	-0.186983	0.88727	-0.172554	0.0120927	0.171714
chr16	27214807	27233089	+	KDM8	177.143	159.607	194.678	1.21973	0.286566	1.20587	0.270069	0.0121231	0.171802
chr16	21689835	21772050	+	OTOA	11.4961	4.62167	18.3704	3.97485	1.9909	1.50574	0.590472	0.0121205	0.171802
chr22	50702142	50708822	-	MAPK11	364.289	308.96	419.619	1.35816	0.441657	1.31307	0.392946	0.0121426	0.171907
chr1	10459085	10480201	+	PGD	7253.14	8567.15	5939.12	0.693243	-0.528566	0.732339	-0.449417	0.0121889	0.172048
chr1	214454565	214510477	+	SMYD2	1780.55	1941.55	1619.56	0.834159	-0.261605	0.847973	-0.23791	0.0121851	0.172048
chr4	25000471	25032414	-	LGI2	40.9018	18.8327	62.9708	3.34369	1.74144	1.50078	0.585714	0.0121846	0.172048
chr17	37827375	37844323	-	PGAP3	488.4	423.359	553.442	1.30726	0.38655	1.28548	0.362302	0.0122101	0.172177
chr1	6845384	7829766	+	CAMTA1	1141.85	1221.37	1062.33	0.869782	-0.201274	0.866431	-0.206843	0.0122274	0.17225
chr17	1619817	1641893	+	WDR81	2114.86	1858.5	2371.21	1.27587	0.351481	1.25731	0.330341	0.0122558	0.172479
chr3	55499743	55521670	-	WNT5A	10639.3	14067.8	7210.87	0.51258	-0.964152	0.659238	-0.601128	0.0123076	0.172737
chr7	7606616	7647110	+	MIOS	1855.51	2235.89	1475.13	0.659753	-0.600002	0.712084	-0.489881	0.0122952	0.172737
chr2	26395960	26412532	+	GAREML	551.312	614.053	488.57	0.795648	-0.329798	0.800445	-0.321125	0.0123198	0.172737
chr1	228780394	228882416	+	RHOU	268.579	183.934	353.223	1.92038	0.941394	1.52329	0.607194	0.0123227	0.172737
chr17	27887689	27894042	-	ABHD15	897.548	810.838	984.257	1.21388	0.279622	1.20207	0.265519	0.0123683	0.173035
chr2	113531492	113542971	-	IL1A	7.70473	1.38054	14.0289	10.1619	3.3451	1.39966	0.485078	0.0123633	0.173035
chr6	160100149	160114353	-	SOD2	5499.66	3301.86	7697.47	2.33125	1.2211	1.53539	0.618607	0.0124216	0.173609
chr5	180620924	180632293	-	TRIM7	182.418	232.078	132.758	0.57204	-0.805812	0.678117	-0.560394	0.0125072	0.173681
chr1	155216996	155225274	-	FAM189B	2688.85	2370.54	3007.16	1.26855	0.343185	1.25059	0.322608	0.0124755	0.173681
chr7	110303106	111202573	-	IMMP2L	118.614	102.459	134.77	1.31536	0.395454	1.28154	0.357874	0.0124965	0.173681
chr7	128695277	128697293	+	TPI1P2	37.8643	31.1503	44.5783	1.43107	0.517095	1.34822	0.431054	0.0125225	0.173681
chr12	49359123	49365641	-	WNT10B	78.3528	56.0951	100.61	1.79357	0.842832	1.49963	0.584606	0.0125245	0.173681
chr20	45523263	45817492	+	EYA2	258.963	61.3623	456.564	7.44046	2.89539	1.43997	0.526039	0.012485	0.173681
chr4	85414436	85419387	-	NKX6-1	21.6733	4.87376	38.4728	7.89386	2.98073	1.41857	0.504436	0.0124443	0.173681
chr21	46419122	46424642	-	LINC00162	44.5808	0.689472	88.4721	128.319	7.00359	1.34011	0.422348	0.0124577	0.173681
chr22	17597189	17602257	-	CECR6	16.75	11.796	21.7039	1.83993	0.879653	1.50809	0.592721	0.0125521	0.173895
chr1	94352590	94375012	-	GCLM	2774.93	3317.3	2232.56	0.673007	-0.571307	0.719959	-0.474013	0.0125846	0.174006
chr6	105725442	105850999	-	PREP	2445.93	2572.74	2319.12	0.90142	-0.149728	0.902914	-0.14734	0.0125833	0.174006
chr17	18625402	18639431	+	TRIM16L	456.37	590.28	322.461	0.546284	-0.872277	0.666461	-0.585407	0.0126033	0.174095
chr19	35820069	35838264	+	CD22	56.2548	32.1376	80.372	2.50087	1.32243	1.54022	0.623136	0.0126421	0.174462
chr1	200311672	200342920	-	LINC00862	27.9729	41.2572	14.6887	0.356027	-1.48994	0.65033	-0.620755	0.0127195	0.175359
chr8	21911081	21940036	+	DMTN	26.1969	19.0471	33.3467	1.75075	0.807974	1.48416	0.569645	0.0127544	0.17567
chr21	46707967	46717269	+	LOC642852	1532.38	1218.29	1846.48	1.51564	0.599928	1.40495	0.490516	0.012768	0.175687
chr10	124608610	124639157	-	FAM24B	85.2858	103.845	66.7265	0.642557	-0.638104	0.717909	-0.478128	0.0128324	0.175704
chr19	36936021	36980463	-	ZNF566	468.208	568.751	367.664	0.646442	-0.629407	0.706378	-0.501487	0.0128351	0.175704
chr2	169312759	169631644	+	CERS6	3037.48	3486.79	2588.17	0.742277	-0.42997	0.766292	-0.384033	0.0128078	0.175704
chr15	77400498	77712446	-	PEAK1	8105.61	9139.8	7071.42	0.773696	-0.370162	0.78792	-0.343879	0.0127962	0.175704
chr14	78174414	78183941	+	SLIRP	1421.32	1526.78	1315.85	0.861842	-0.214504	0.874096	-0.194136	0.0128434	0.175704
chr3	184063973	184079439	-	CLCN2	159.456	140.936	177.976	1.26281	0.336638	1.24912	0.320916	0.0128333	0.175704
chr3	16216184	16271253	+	GALNT15	514.265	306.165	722.366	2.3594	1.23842	1.54147	0.624303	0.0128903	0.176176
chr3	9989088	9996471	+	PRRT3-AS1	38.5642	45.725	31.4035	0.68679	-0.542059	0.732536	-0.449028	0.0129363	0.176635
chr2	74056043	74094295	+	STAMBP	1191.52	1389.41	993.624	0.715142	-0.483699	0.749328	-0.416331	0.0130112	0.177317
chr9	79226292	79521003	-	PRUNE2	5695.4	3247.52	8143.29	2.50754	1.32627	1.54066	0.623549	0.0129998	0.177317
chr21	43406940	43430496	-	ZBTB21	1680.23	1460.32	1900.15	1.30119	0.37983	1.27426	0.349655	0.0130283	0.17738
chr4	37828282	37864559	+	PGM2	2235.84	2576.56	1895.13	0.735527	-0.44315	0.763959	-0.388433	0.0130778	0.177883
chr11	75297963	75379479	-	MAP6	236.934	158.712	315.156	1.98572	0.98966	1.51128	0.59577	0.0130918	0.177903
chr17	4854384	4860426	+	ENO3	89.987	68.2467	111.727	1.63711	0.71115	1.45397	0.540001	0.0131047	0.177909
chr7	5862791	5894066	+	ZNF815P	64.6538	49.405	79.9026	1.6173	0.693586	1.43266	0.518699	0.0131287	0.178064
chr19	57874879	57876721	+	TRAPPC2P1	239.867	258.625	221.11	0.854944	-0.226098	0.85624	-0.223913	0.0131589	0.178304
chr10	116581503	116659586	+	FAM160B1	3563.72	4146.85	2980.6	0.718762	-0.476415	0.747958	-0.41897	0.0132115	0.178846
chr6	136663419	136871957	-	MAP7	93.5651	64.547	122.583	1.89913	0.925339	1.51169	0.596166	0.0132407	0.17907
chrX	133903596	133931262	-	FAM122B	2071.65	2342.28	1801.02	0.768917	-0.379101	0.786332	-0.346789	0.0133396	0.17995
chr21	40557404	40685712	-	BRWD1	2612.47	2225.05	2999.89	1.34823	0.43107	1.30501	0.384066	0.0133437	0.17995
chr7	44068486	44080222	-	RASA4CP	27.953	20.2243	35.6818	1.7643	0.819098	1.50913	0.593716	0.0133304	0.17995
chr10	73079010	73123147	+	SLC29A3	189.941	149.713	230.17	1.53741	0.620502	1.41972	0.505609	0.013374	0.180187
chr16	29823409	29827202	+	PRRT2	173.195	126.071	220.319	1.74758	0.805356	1.47961	0.565216	0.0133873	0.180196
chr5	158122923	158526788	-	EBF1	1108.16	1430.46	785.848	0.549366	-0.864162	0.667838	-0.58243	0.0134422	0.180763
chr12	117890817	118406028	-	KSR2	21.3256	12.1987	30.4525	2.49637	1.31983	1.53529	0.618507	0.0134721	0.180994
chr17	61627796	61671642	+	DCAF7	5435.99	5103.13	5768.84	1.13045	0.176899	1.12752	0.173155	0.0134963	0.18102
chrX	142710595	142723926	-	SLITRK4	11.8749	7.04651	16.7033	2.37043	1.24515	1.53674	0.619876	0.0134994	0.18102
chr14	64319683	64693167	+	SYNE2	1253.03	1534.02	972.045	0.633657	-0.658225	0.693356	-0.528331	0.0135862	0.181565
chr2	151324707	151344209	-	RND3	33805.7	39754.6	27856.9	0.700721	-0.513089	0.727468	-0.459044	0.0135912	0.181565
chr1	192778169	192781407	+	RGS2	144.486	102.936	186.035	1.80728	0.853822	1.49383	0.579017	0.0135762	0.181565
chr12	22346325	22487648	-	ST8SIA1	25.2576	6.79257	43.7226	6.43683	2.68635	1.43049	0.516511	0.0135742	0.181565
chr19	43406234	43422076	-	PSG6	25.6623	36.6394	14.6853	0.400806	-1.31902	0.652029	-0.616991	0.0136739	0.182327
chr2	192814747	193059644	-	TMEFF2	48.986	69.2988	28.6732	0.413761	-1.27313	0.65146	-0.618251	0.0136738	0.182327
chr3	126325895	126373967	-	TXNRD3	581.985	538.919	625.051	1.15983	0.213907	1.1555	0.208513	0.0137493	0.18316
chr16	86600857	86602537	+	FOXC2	953.615	1249.71	657.522	0.526141	-0.92648	0.663841	-0.591091	0.013768	0.183238
chr15	90224762	90234015	-	PEX11A	219.207	190.265	248.148	1.30422	0.383192	1.26749	0.341971	0.0137894	0.183351
chr9	139323067	139334256	-	INPP5E	1155.87	1067.86	1243.87	1.16482	0.220108	1.15481	0.207651	0.0138303	0.183613
chr14	74254063	74270331	+	LOC100506476	23.026	15.4783	30.5737	1.97525	0.982038	1.52169	0.605679	0.0138349	0.183613
chr17	45922280	45933240	-	SP6	50.855	24.7413	76.9687	3.11095	1.63735	1.52534	0.609135	0.0139332	0.184745
chr3	169755735	169803183	+	GPR160	25.9514	35.115	16.7877	0.478077	-1.06468	0.654136	-0.612337	0.0139881	0.184971
chr19	19639670	19648393	+	YJEFN3	33.0736	26.524	39.6231	1.49386	0.579044	1.37736	0.461901	0.0139658	0.184971
chr7	157331750	158380482	-	PTPRN2	30.087	13.5243	46.6498	3.44934	1.78632	1.50241	0.587278	0.0139893	0.184971
chr7	140774032	141180179	+	TMEM178B	67.4918	103.427	31.557	0.305115	-1.71258	0.652847	-0.615183	0.014046	0.185354
chr4	75023829	75168814	+	MTHFD2L	92.832	106.449	79.215	0.744159	-0.426316	0.768452	-0.379973	0.0140574	0.185354
chrX	128937264	128977910	-	ZDHHC9	3182.19	2912.17	3452.21	1.18544	0.245425	1.18817	0.248741	0.014054	0.185354
chr1	248020501	248043438	+	TRIM58	60.3524	4.79571	115.909	24.1694	4.59511	1.36158	0.44528	0.0140828	0.185516
chr16	30960405	30966259	+	ORAI3	993.95	806.097	1181.8	1.46608	0.551965	1.35857	0.442088	0.0141147	0.185656
chr4	90165429	90229161	-	GPRIN3	6.04138	2.49509	9.58767	3.84261	1.94209	1.48291	0.568428	0.0141195	0.185656
chr1	231376919	231413719	+	GNPAT	2691.16	2896.95	2485.37	0.857925	-0.221076	0.860131	-0.217371	0.0141536	0.185761
chr6	76017800	76203545	-	FILIP1	154.569	72.1607	236.977	3.28402	1.71546	1.49139	0.576653	0.0141485	0.185761
chr5	102201527	102366808	+	PAM	30317.4	26076.7	34558.1	1.32525	0.406261	1.30966	0.389189	0.0141898	0.185893
chr7	1581871	1596066	-	TMEM184A	25.7346	19.6127	31.8566	1.62428	0.699803	1.4313	0.517327	0.0141843	0.185893
chr15	72406599	72433311	+	SENP8	160.776	142.783	178.77	1.25205	0.324287	1.22992	0.29856	0.0142338	0.186126
chr22	25747385	25777544	-	LRP5L	77.5967	59.1294	96.064	1.62464	0.70012	1.42606	0.512037	0.0142247	0.186126
chr6	118869442	118881587	+	PLN	10.4014	3.95377	16.849	4.26151	2.09137	1.47629	0.561972	0.0142652	0.186194
chr1	147228332	147245466	-	GJA5	50.9521	14.9603	86.9438	5.81163	2.53894	1.44056	0.526628	0.0142608	0.186194
chr6	17393736	17558023	+	CAP2	3865.2	4419.76	3310.63	0.749052	-0.416862	0.773071	-0.371328	0.0143244	0.186795
chr2	241375115	241407495	+	GPC1	16960.9	19995.4	13926.5	0.696486	-0.521834	0.734242	-0.445673	0.0144369	0.187251
chr8	38854505	38962779	+	ADAM9	23881.9	27394.8	20368.9	0.743531	-0.427535	0.768293	-0.380272	0.0144159	0.187251
chr1	62208149	62629591	+	INADL	507.344	571.841	442.847	0.774423	-0.368806	0.797046	-0.327265	0.0144383	0.187251
chr10	99437181	99447015	-	AVPI1	921.611	749.58	1093.64	1.45901	0.544988	1.364	0.447846	0.0144347	0.187251
chr5	154198052	154230213	-	FAXDC2	209.24	152.149	266.33	1.75045	0.807726	1.47391	0.559645	0.0144364	0.187251
chr19	46623328	46627931	-	IGFL3	11.3871	2.94745	19.8268	6.72676	2.74991	1.41418	0.499967	0.0144203	0.187251
chr18	12407895	12432236	+	SLMO1	263.587	289.937	237.237	0.818235	-0.289412	0.823745	-0.279731	0.0144727	0.187382
chr9	33817182	33920401	+	UBE2R2	4129.79	4330.35	3929.23	0.907368	-0.14024	0.909539	-0.136793	0.0144749	0.187382
chr5	42756920	42802539	+	CCDC152	318.002	470.206	165.798	0.352608	-1.50386	0.658406	-0.602951	0.0145737	0.188189
chr19	14491956	14519537	+	CD97	5620.22	6387.26	4853.17	0.75982	-0.39627	0.791716	-0.336946	0.0145656	0.188189
chr11	67776017	67796749	+	ALDH3B1	2444.72	2079.04	2810.39	1.35178	0.434856	1.30609	0.385258	0.0145769	0.188189
chr9	139746819	139755251	+	MAMDC4	196.859	167.757	225.961	1.34695	0.429701	1.30314	0.381988	0.0145951	0.188253
chr11	47487489	47574792	-	CELF1	5689.01	6043.55	5334.48	0.882673	-0.180048	0.884954	-0.176325	0.0146336	0.188408
chrX	57162083	57164058	-	SPIN2A	15.2808	10.8011	19.7606	1.82949	0.871444	1.49719	0.582258	0.0146243	0.188408
chr2	26915581	26954066	+	KCNK3	18.3811	29.7364	7.02567	0.236265	-2.08152	0.682039	-0.552074	0.0146625	0.188608
chr1	161676762	161684142	+	FCRLA	593.698	828.681	358.714	0.432873	-1.20798	0.65665	-0.606805	0.0146948	0.188683
chr19	7989381	7991051	-	CTXN1	125.818	88.1175	163.518	1.85568	0.891948	1.46069	0.546649	0.0146919	0.188683
chr4	81187742	81212171	+	FGF5	21897.6	27194.7	16600.5	0.610431	-0.7121	0.696003	-0.522836	0.0147688	0.188781
chr6	33387847	33421466	+	SYNGAP1	1161.93	1038.56	1285.3	1.23758	0.307528	1.22203	0.289281	0.014768	0.188781
chr11	67758571	67771595	-	UNC93B1	861.154	737.135	985.174	1.33649	0.41845	1.27096	0.345923	0.0147488	0.188781
chr1	183524697	183560056	-	NCF2	204.594	149.817	259.372	1.73126	0.791823	1.50862	0.593229	0.0147487	0.188781
chr12	79257773	79845788	+	SYT1	446.917	274.046	619.789	2.26163	1.17736	1.52663	0.610353	0.0147685	0.188781
chr3	25215823	25639422	+	RARB	38.3625	63.9134	12.8115	0.200452	-2.31867	0.687001	-0.541616	0.0148106	0.188968
chr5	140729828	140892546	+	PCDHGB1	77.5711	106.343	48.7998	0.458892	-1.12377	0.655063	-0.610295	0.0148234	0.188968
chr1	207818458	207897036	+	CR1L	7.89303	2.4957	13.2904	5.3253	2.41286	1.44776	0.533818	0.0148224	0.188968
chr19	23945816	24010919	+	RPSAP58	217.167	286.745	147.589	0.514704	-0.958186	0.681706	-0.552779	0.0149101	0.189904
chr10	94594470	94819251	+	EXOC6	267.148	345.807	188.488	0.545068	-0.875493	0.669673	-0.578471	0.0149976	0.190846
chr9	136218660	136223361	-	SURF1	749.554	663.766	835.342	1.25849	0.331692	1.23853	0.308633	0.0150253	0.191028
chr7	99756865	99766373	-	GAL3ST4	364.292	250.87	477.714	1.90423	0.929205	1.5071	0.591778	0.0150805	0.191558
chr7	112594690	112635698	-	LOC101928036	67.2094	81.9219	52.4968	0.640814	-0.642022	0.719377	-0.47518	0.0151698	0.191769
chr1	19619741	19622230	-	LOC100506730	191.095	173.541	208.65	1.20231	0.265807	1.19082	0.251957	0.0151771	0.191769
chr16	3550945	3589051	+	CLUAP1	1030.57	926.22	1134.92	1.22532	0.293164	1.2119	0.277274	0.015178	0.191769
chr20	54933983	54943718	+	FAM210B	3377.21	2943.86	3810.57	1.29441	0.372299	1.2637	0.33765	0.0151442	0.191769
chr2	74648885	74652882	+	WDR54	760.47	656.185	864.755	1.31785	0.398188	1.27473	0.350189	0.0151457	0.191769
chr3	114056947	114866127	-	ZBTB20	77.031	60.6835	93.3786	1.53878	0.621787	1.39587	0.481166	0.0151168	0.191769
chr1	225589204	225616557	-	LBR	2870.56	3367.15	2373.98	0.705042	-0.504219	0.738143	-0.438027	0.015209	0.191901
chr17	4710396	4726727	+	PLD2	1207.65	1079.97	1335.33	1.23645	0.3062	1.22075	0.287773	0.015229	0.191901
chr19	14164179	14169971	-	PALM3	21.8337	10.2497	33.4176	3.26034	1.70502	1.5174	0.601601	0.0152217	0.191901
chr1	204100190	204121307	-	ETNK2	89.5511	42.1908	136.911	3.24505	1.69824	1.50854	0.593156	0.0152775	0.192342
chr7	102036804	102067129	+	PRKRIP1	79.1368	89.5229	68.7507	0.767968	-0.380882	0.79827	-0.325051	0.0153074	0.192474
chr16	66968347	66978994	+	CES2	2105.26	1864.2	2346.32	1.25862	0.331844	1.23861	0.308726	0.0153151	0.192474
chr10	134351353	134596984	+	INPP5A	2107.62	2360.67	1854.58	0.785615	-0.348106	0.797687	-0.326105	0.0153604	0.19274
chrX	118967989	118986991	-	UPF3B	583.476	646.118	520.835	0.8061	-0.310969	0.818446	-0.289041	0.0153769	0.19274
chr1	173446486	173457946	+	PRDX6	13671.8	11914.7	15428.9	1.29495	0.372897	1.26227	0.336025	0.0153685	0.19274
chr6	143815949	143833020	-	FUCA2	6853.6	7418.17	6289.04	0.847789	-0.238222	0.849791	-0.234819	0.0153998	0.192857
chr7	102220093	102257205	-	RASA4	1341.3	1040.6	1641.99	1.57793	0.658033	1.40919	0.494866	0.0155733	0.194687
chr6	133090507	133119747	-	SLC18B1	163.332	123.959	202.705	1.63525	0.709515	1.44567	0.531742	0.0155645	0.194687
chrX	101768610	101771699	-	TMSB15A	71.9863	107.876	36.097	0.334617	-1.57942	0.660043	-0.599367	0.0156651	0.194714
chr6	130465447	130686570	-	SAMD3	65.8142	98.3716	33.2568	0.338073	-1.56459	0.663957	-0.590839	0.0156227	0.194714
chr6	119134612	119256327	-	MCM9	360.959	399.836	322.082	0.805535	-0.31198	0.814509	-0.295998	0.0156679	0.194714
chr8	25042287	25270619	+	DOCK5	7740.76	8492.11	6989.4	0.823046	-0.280954	0.835606	-0.259105	0.015678	0.194714
chr3	133875978	133969586	-	RYK	3900.15	4194.23	3606.08	0.859771	-0.217975	0.862866	-0.212792	0.0156559	0.194714
chr13	52506806	52585630	-	ATP7B	329.654	271.791	387.518	1.42579	0.511765	1.42683	0.512812	0.0156851	0.194714
chr2	130896856	130902707	-	CCDC74B	138.188	107.479	168.898	1.57145	0.652095	1.42498	0.510939	0.0156688	0.194714
chr1	242251689	242687998	-	PLD5	56.2972	8.36387	104.231	12.462	3.63947	1.36524	0.449152	0.0156624	0.194714
chr16	15528325	15682116	+	C16orf45	4308.34	3537.01	5079.66	1.43614	0.5222	1.35578	0.439127	0.0157192	0.194967
chrX	128779236	128788933	-	APLN	103.352	133.133	73.5718	0.552621	-0.855638	0.671199	-0.575187	0.0158161	0.195999
chr7	148395933	148498202	+	CUL1	4507.7	4747.81	4267.59	0.898855	-0.15384	0.89687	-0.15703	0.0158481	0.196224
chr1	200374075	200379186	-	ZNF281	3067.5	3486.69	2648.31	0.759547	-0.396789	0.784086	-0.350915	0.0159013	0.196711
chr1	45468220	45477027	-	HECTD3	3164.34	2805.65	3523.03	1.25569	0.328478	1.23626	0.305977	0.0159176	0.196741
chr9	111629800	111696608	-	IKBKAP	3245.88	3412.5	3079.27	0.902351	-0.14824	0.903576	-0.146282	0.0159449	0.196907
chr8	104512976	105266656	+	RIMS2	175.918	121.894	229.941	1.8864	0.915638	1.49254	0.577773	0.0159812	0.197185
chr6	137518621	137540567	-	IFNGR1	1732.99	2003.89	1462.08	0.729624	-0.454775	0.753799	-0.407747	0.0159999	0.197245
chr11	94898677	94965705	-	SESN3	519.393	320.002	718.785	2.24619	1.16748	1.51219	0.596642	0.0160525	0.197722
chr4	122680085	122686340	-	TMEM155	189.025	121.167	256.883	2.12007	1.08411	1.49778	0.582822	0.0160766	0.197846
chr11	5641174	5665625	+	TRIM34	25.7378	30.7414	20.7341	0.674467	-0.56818	0.727122	-0.459731	0.016205	0.199254
chr3	89156674	89531284	+	EPHA3	68.84	31.7174	105.963	3.34084	1.74021	1.48875	0.574097	0.0162337	0.199434
chr16	67143915	67182442	+	C16orf70	1170.71	1104.36	1237.06	1.12015	0.163697	1.11829	0.161294	0.0162597	0.199581
chr6	46097701	46114436	+	ENPP4	205.96	109.437	302.484	2.76401	1.46676	1.51239	0.596833	0.0163505	0.200523
chrX	107683074	107940775	+	COL4A5	685.751	1122.94	248.563	0.22135	-2.1756	0.692235	-0.530666	0.0164062	0.201023
chr13	74260149	74708066	-	KLF12	2336.07	2687.94	1984.2	0.738187	-0.437941	0.765348	-0.385813	0.0164337	0.201023
chr11	63304273	63313930	+	RARRES3	34.1634	19.1451	49.1817	2.56889	1.36115	1.51409	0.598453	0.0164257	0.201023
chr2	237478380	237490994	+	ACKR3	72.9143	23.0177	122.811	5.33551	2.41563	1.42592	0.511896	0.0164951	0.201601
chr1	1246965	1260067	-	CPSF3L	2909.88	2713.92	3105.85	1.14441	0.194608	1.14034	0.189465	0.0166235	0.202647
chr6	33130469	33160245	-	COL11A2	49.6919	39.7914	59.5923	1.49762	0.58267	1.37552	0.459976	0.0166108	0.202647
chr8	23559964	23564111	-	NKX2-6	276.028	126.799	425.256	3.35378	1.74579	1.48031	0.565895	0.0165959	0.202647
chr20	9049701	9461462	+	PLCB4	3830.31	4623.01	3037.61	0.657064	-0.605895	0.716074	-0.481819	0.0167229	0.203684
chr1	9599528	9642831	+	SLC25A33	500.254	553.244	447.265	0.808441	-0.306785	0.814788	-0.295503	0.0167977	0.20442
chr7	107788071	108096841	-	NRCAM	36.0283	50.9316	21.125	0.414771	-1.26961	0.660139	-0.599157	0.0169604	0.206223
chr19	42470734	42498428	-	ATP1A3	63.3455	44.0941	82.5968	1.87319	0.905501	1.49773	0.582774	0.0169874	0.206375
chr8	26362196	26371483	-	PNMA2	221.334	331.573	111.095	0.335056	-1.57753	0.667947	-0.582194	0.0170367	0.206577
chr3	100468179	100712334	-	ABI3BP	13810.7	17864.9	9756.54	0.546128	-0.87269	0.677397	-0.561926	0.0171562	0.206577
chr3	71003865	71633140	-	FOXP1	2021.85	2375.07	1668.62	0.70256	-0.509307	0.738763	-0.436817	0.0171629	0.206577
chr4	100869244	100871512	-	H2AFZ	16851.2	19706.8	13995.6	0.710191	-0.493721	0.753052	-0.409179	0.0171527	0.206577
chr2	144703581	145090101	-	GTDC1	649.839	742.207	557.47	0.751098	-0.412927	0.77454	-0.368588	0.0171612	0.206577
chr9	74298282	74383800	-	TMEM2	5490.71	6194.28	4787.14	0.772833	-0.371771	0.791034	-0.338189	0.0170804	0.206577
chr17	4862521	4871132	-	SPAG7	2336.44	2224.52	2448.37	1.10063	0.138328	1.09978	0.137209	0.0170239	0.206577
chr1	37940119	37949978	+	ZC3H12A	324.633	263.562	385.704	1.46343	0.549353	1.36048	0.444114	0.0171312	0.206577
chr19	1481427	1490449	-	PCSK4	32.2396	23.2083	41.2709	1.77828	0.830481	1.45332	0.539348	0.0171639	0.206577
chr11	58939812	58976060	+	DTX4	70.7198	35.2382	106.201	3.01381	1.59159	1.50105	0.585975	0.017076	0.206577
chr15	59903982	59912210	+	GCNT3	10.6628	5.12952	16.1961	3.15743	1.65875	1.48463	0.570099	0.0170956	0.206577
chr8	144694788	144699732	-	TSTA3	2526.64	2251.4	2801.89	1.24451	0.315579	1.22115	0.288245	0.0171828	0.206596
chr2	163123589	163175218	-	IFIH1	236.117	127.318	344.916	2.7091	1.43781	1.50619	0.590902	0.0171946	0.206596
chr1	109190910	109204148	-	HENMT1	229.525	271.833	187.218	0.688725	-0.538001	0.729853	-0.454321	0.0172105	0.206613
chrX	15402924	15511711	-	PIR	93.1715	121.554	64.7888	0.533004	-0.907783	0.669631	-0.578563	0.0172521	0.206938
chr3	177534653	177617012	+	LOC102724550	10.613	18.331	2.89513	0.157937	-2.66258	0.713884	-0.486239	0.0172853	0.206985
chr6	13786781	13814792	-	MCUR1	2804.45	3062.58	2546.33	0.831434	-0.266327	0.838666	-0.253831	0.0173429	0.206985
chr1	234509214	234519795	+	COA6	688.647	742.302	634.992	0.855437	-0.225267	0.859272	-0.218814	0.0173434	0.206985
chr5	140080032	140086239	+	ZMAT2	2945.23	3133.3	2757.17	0.879958	-0.184494	0.883892	-0.178057	0.0172924	0.206985
chr17	7362685	7387568	-	ZBTB4	8109.6	7488.74	8730.46	1.16581	0.221335	1.16051	0.214759	0.0173052	0.206985
chr8	11973291	12008698	+	FAM66D	32.0765	22.0944	42.0587	1.90359	0.928726	1.49178	0.577034	0.0173362	0.206985
chr21	30428643	30446118	-	CCT8	14339.7	12560.4	16119	1.28332	0.35988	1.25585	0.328659	0.0173644	0.207009
chr7	45613739	45762714	+	ADCY1	34.396	25.9956	42.7965	1.6463	0.719227	1.44898	0.535039	0.0173745	0.207009
chr1	151955386	151966714	-	S100A10	12261.1	11120.1	13402.2	1.20523	0.269305	1.21048	0.275575	0.0174366	0.2074
chr9	27109139	27230176	+	TEK	1163.81	921.197	1406.42	1.52673	0.610447	1.39528	0.48055	0.0174276	0.2074
chr19	53341785	53360902	-	ZNF468	657.863	757.796	557.929	0.736253	-0.441727	0.765247	-0.386002	0.017463	0.207541
chr12	112369087	112451023	-	TMEM116	214.059	190.675	237.444	1.24528	0.316471	1.21798	0.284485	0.0175317	0.207679
chr16	19727778	19868859	+	IQCK	207.358	177.382	237.334	1.33799	0.420062	1.30697	0.386223	0.0174963	0.207679
chr4	73146686	73434516	-	ADAMTS3	101.563	74.9873	128.139	1.70881	0.772988	1.46534	0.551236	0.0175331	0.207679
chr11	118004092	118023630	-	SCN4B	5.62431	1.39862	9.85	7.04265	2.81612	1.39002	0.475102	0.0175244	0.207679
chr3	14220228	14239869	+	LSM3	1962.03	2202.55	1721.51	0.781596	-0.355506	0.799415	-0.322983	0.0175543	0.207758
chr4	108852717	108874613	+	CYP2U1	1278.19	1495.95	1060.43	0.70887	-0.496407	0.743648	-0.427308	0.0177068	0.209388
chr1	38259774	38267278	+	MANEAL	139.696	172.419	106.973	0.620424	-0.688673	0.696822	-0.521137	0.0177747	0.210016
chr17	12569207	12672265	+	MYOCD	671.878	1057.02	286.738	0.27127	-1.8822	0.684357	-0.547179	0.0177969	0.210104
chr2	9983571	10074545	+	TAF1B	1353.14	1551.48	1154.79	0.744316	-0.426012	0.767541	-0.381685	0.0178144	0.210136
chr7	43798272	43846941	+	BLVRA	1677.3	1483.67	1870.92	1.26101	0.334579	1.24466	0.315756	0.017831	0.210157
chr15	68483043	68498448	-	CALML4	131.486	152.822	110.149	0.72077	-0.472389	0.748999	-0.416964	0.0178506	0.210214
chr9	12775012	12823059	+	LURAP1L	643.885	526.913	760.857	1.44399	0.530061	1.35892	0.442458	0.0179126	0.21077
chr12	10323198	10344403	+	TMEM52B	25.6513	43.2082	8.09445	0.187336	-2.4163	0.705693	-0.502887	0.0180569	0.211705
chr6	41068773	41108573	+	ADCY10P1	30.1126	36.7666	23.4585	0.638036	-0.64829	0.713371	-0.487275	0.0180472	0.211705
chr5	86690079	86708850	-	CCNH	1553.07	1730.06	1376.07	0.795389	-0.330268	0.813175	-0.298362	0.0180666	0.211705
chr1	205197038	205242471	+	TMCC2	378.723	316.838	440.608	1.39064	0.475749	1.33649	0.418446	0.0180414	0.211705
chr4	122052564	122148621	-	TNIP3	148.758	104.707	192.809	1.84141	0.880813	1.45958	0.545554	0.0180177	0.211705
chr3	49842638	49851391	-	UBA7	1086.08	817.312	1354.84	1.65768	0.729167	1.44483	0.530899	0.0181179	0.212131
chr9	100846635	100881635	-	TRIM14	1422.5	1083.01	1761.98	1.62692	0.702145	1.44329	0.529365	0.0181914	0.212817
chr14	24630422	24635774	+	IRF9	1484.47	1248.94	1720	1.37717	0.461706	1.32144	0.402108	0.0182765	0.213461
chr19	1040102	1065570	+	ABCA7	125.832	94.4929	157.171	1.66331	0.73406	1.445	0.531068	0.0182665	0.213461
chr22	23412669	23467221	+	GNAZ	283.997	142.664	425.33	2.98134	1.57596	1.48843	0.573791	0.0183007	0.213568
chr1	43916674	43919660	-	HYI	965.544	1123.88	807.211	0.718238	-0.477466	0.774455	-0.368747	0.0183455	0.21391
chr11	111597632	111637169	-	PPP2R1B	2322.96	2511.77	2134.16	0.849666	-0.235033	0.854769	-0.226394	0.0183671	0.21391
chr2	219536749	219567440	+	STK36	931.071	845.542	1016.6	1.20231	0.265806	1.21108	0.276299	0.0183752	0.21391
chr3	49044637	49053386	+	WDR6	6982.68	6342.26	7623.1	1.20195	0.265381	1.1915	0.252782	0.0184091	0.214055
chr2	241418839	241497438	-	ANKMY1	160.369	142.962	177.776	1.24352	0.314431	1.22146	0.288605	0.0184328	0.214055
chr17	1837971	1928178	-	RTN4RL1	373.197	261.101	485.293	1.85865	0.894251	1.4837	0.569199	0.0184265	0.214055
chrX	57618269	57623910	+	ZXDB	501.084	548.529	453.638	0.827009	-0.274024	0.834595	-0.260852	0.0185283	0.214813
chr7	102123586	102257203	-	RASA4B	169.209	118.929	219.49	1.84556	0.884058	1.47112	0.556917	0.018526	0.214813
chr1	147119168	147142634	-	ACP6	171.521	132.58	210.462	1.58743	0.666692	1.4191	0.504979	0.0186095	0.21558
chr4	142949182	143767604	-	INPP4B	823.825	958.343	689.306	0.719269	-0.475397	0.752502	-0.410233	0.0186341	0.215689
chrX	48432741	48439553	+	RBM3	17768.7	19086.8	16450.5	0.861879	-0.214442	0.866924	-0.206023	0.0186721	0.215952
chr3	170780292	171178197	-	TNIK	634.802	428.73	840.873	1.96131	0.97182	1.49792	0.582958	0.0187078	0.216189
chr4	5712924	5816031	+	EVC	4054.38	3587.1	4521.66	1.26053	0.334033	1.25093	0.323001	0.0187346	0.216323
chr3	75779112	75834734	-	ZNF717	163.342	143.363	183.322	1.27873	0.354709	1.25279	0.325147	0.0187754	0.216618
chr1	246703863	246729565	-	TFB2M	957.684	1041.97	873.402	0.838226	-0.254589	0.844108	-0.244501	0.0188526	0.216994
chr11	73111523	73309234	-	FAM168A	4999.03	4625.82	5372.23	1.16136	0.215812	1.15295	0.205331	0.0188538	0.216994
chr11	62430289	62439241	-	C11orf48	66.1229	57.3502	74.8957	1.30594	0.385085	1.27287	0.348087	0.0188402	0.216994
chr9	117096433	117156685	-	AKNA	682.875	573.581	792.168	1.38109	0.465807	1.32875	0.410071	0.018877	0.217086
chr5	110834022	110848157	-	STARD4	1511.89	1805.82	1217.95	0.674456	-0.568205	0.725785	-0.462386	0.0189074	0.217259
chr20	25990435	26002430	+	LOC100134868	72.4574	93.5475	51.3673	0.549104	-0.864849	0.6752	-0.566612	0.0190117	0.217754
chr11	118415243	118436791	-	IFT46	1210.56	1124.95	1296.17	1.1522	0.204388	1.1439	0.193965	0.0189956	0.217754
chr3	49052921	49058504	-	DALRD3	1033.58	927.07	1140.09	1.22978	0.298399	1.21624	0.282433	0.0189961	0.217754
chr1	155146263	155157447	+	TRIM46	221.169	178.397	263.941	1.47952	0.565127	1.38482	0.469702	0.0190106	0.217754
chr6	27834570	27835359	-	HIST1H1B	7.51376	11.4726	3.55496	0.309866	-1.69028	0.673226	-0.570836	0.0192798	0.218187
chr7	8008374	8128709	+	GLCCI1	514.358	616.108	412.609	0.669702	-0.578409	0.722992	-0.467948	0.0191893	0.218187
chr6	139693392	139695787	-	CITED2	26889.4	32007.9	21771	0.680175	-0.556022	0.72434	-0.46526	0.0192019	0.218187
chr9	74477368	74526148	-	ABHD17B	808.399	898.616	718.183	0.79921	-0.323353	0.811402	-0.301511	0.0191081	0.218187
chr7	40172342	40174251	-	MPLKIP	755.854	835.618	676.091	0.809091	-0.305626	0.821348	-0.283935	0.0192551	0.218187
chr6	88224096	88299735	-	RARS2	2174.62	2380.03	1969.21	0.827389	-0.273362	0.834535	-0.260956	0.0192385	0.218187
chr2	74153953	74186088	+	DGUOK	1544.51	1675.89	1413.12	0.843208	-0.24604	0.853129	-0.229164	0.0191999	0.218187
chr11	57067103	57092413	-	TNKS1BP1	8171.86	7268.98	9074.73	1.24842	0.320102	1.23664	0.306421	0.0192762	0.218187
chr1	226819391	226926876	-	ITPKB	276.443	232.36	320.525	1.37943	0.464073	1.32844	0.409729	0.0190985	0.218187
chr19	50015536	50029685	+	FCGRT	2595.09	2119.12	3071.06	1.44922	0.535272	1.35279	0.43594	0.0190705	0.218187
chr3	184279587	184300196	+	EPHB3	421.981	328.485	515.476	1.56925	0.650079	1.41059	0.496296	0.0192043	0.218187
chr6	80341000	80413369	+	SH3BGRL2	46.6034	36.1302	57.0767	1.57975	0.659697	1.42459	0.510548	0.0192562	0.218187
chr2	29415640	30144477	-	ALK	8.28966	4.18916	12.3902	2.95767	1.56446	1.48144	0.567002	0.0191637	0.218187
chr3	46448721	46451014	+	CCRL2	7.78187	2.62764	12.9361	4.92308	2.29956	1.44547	0.531537	0.0191364	0.218187
chr7	117350706	117513561	-	CTTNBP2	15.1508	0.815856	29.4857	36.1408	5.17556	1.31211	0.391886	0.0192004	0.218187
chr14	37641231	37642998	+	SLC25A21-AS1	39.3013	32.6469	45.9557	1.40766	0.493296	1.32831	0.409594	0.0193503	0.218811
chr12	104609557	104744085	+	TXNRD1	34516.3	39603.9	29428.6	0.743074	-0.428423	0.771781	-0.373737	0.0194367	0.219439
chr7	100956648	100965104	-	IFT22	921.001	851.149	990.853	1.16414	0.21926	1.15798	0.211606	0.01943	0.219439
chr11	26353678	26684836	+	ANO3	350.614	574.603	126.624	0.220368	-2.18201	0.701265	-0.511968	0.0194905	0.219697
chr20	43124864	43150726	-	SERINC3	10277.9	11194.8	9360.96	0.836188	-0.258101	0.843353	-0.245792	0.019476	0.219697
chr15	85045806	85050249	+	DNM1P41	19.9334	15.0258	24.8411	1.65323	0.725286	1.43848	0.524548	0.0195089	0.21973
chr19	11649579	11661138	+	CNN1	2513.52	3335.68	1691.37	0.507053	-0.979791	0.669007	-0.579908	0.0195443	0.219793
chr10	102133333	102148111	+	LINC00263	33.2291	26.7493	39.709	1.48449	0.569966	1.36368	0.447505	0.0195454	0.219793
chr1	163038396	163046592	+	RGS4	10058.4	14770.8	5346.07	0.361936	-1.46619	0.67144	-0.574669	0.019613	0.220198
chr2	69240276	69476459	+	ANTXR1	25315.3	21159	29471.6	1.39286	0.478051	1.33673	0.418703	0.0196022	0.220198
chr1	12227060	12269277	+	TNFRSF1B	1098.38	808.798	1387.96	1.71608	0.779117	1.46717	0.553031	0.0196279	0.220198
chr6	37600284	37665766	-	MDGA1	669.469	570.187	768.75	1.34824	0.431081	1.30156	0.380245	0.0196937	0.220762
chr9	134133465	134151906	-	FAM78A	72.6292	56.3594	88.899	1.57736	0.65751	1.42052	0.506417	0.0197157	0.220835
chr4	164415673	164441691	+	TMA16	1112.37	1241.86	982.88	0.791459	-0.337414	0.8044	-0.314015	0.0197704	0.220938
chr2	42396490	42559688	+	EML4	3250.03	3575.67	2924.39	0.817857	-0.290079	0.816553	-0.292382	0.0197718	0.220938
chr9	116148592	116163618	-	ALAD	2435.43	2222.58	2648.27	1.19153	0.252814	1.18257	0.24192	0.0197871	0.220938
chr1	196788861	196801319	+	CFHR1	12.0659	4.95118	19.1807	3.87396	1.95381	1.44998	0.536036	0.0197449	0.220938
chrX	102330750	102348022	-	NXF3	19.8996	30.1176	9.68162	0.32146	-1.63729	0.678336	-0.559927	0.0198302	0.221072
chr2	23608298	23931483	+	KLHL29	471.773	394.718	548.827	1.39043	0.47553	1.31797	0.398323	0.0198186	0.221072
chr7	22157908	22396533	-	RAPGEF5	50.9725	69.4767	32.4683	0.467326	-1.0975	0.666998	-0.584246	0.019885	0.221509
chr14	21668238	21675059	-	LINC00641	429.782	500.86	358.704	0.716175	-0.481615	0.754811	-0.405813	0.0201331	0.223552
chr20	25593573	25604648	-	NANP	1057.63	1159.06	956.205	0.824984	-0.277562	0.832456	-0.264555	0.0201792	0.223552
chr7	96318079	96339203	-	SHFM1	2727.4	2916.38	2538.43	0.870404	-0.200242	0.877779	-0.18807	0.0201757	0.223552
chr17	26880406	26898887	-	PIGS	3694.31	3345.05	4043.56	1.20882	0.273597	1.19942	0.26234	0.0201912	0.223552
chr15	40823540	40857256	-	C15orf57	576.788	521.255	632.321	1.21307	0.278667	1.19886	0.26166	0.0202017	0.223552
chr1	227127938	227175246	+	ADCK3	356.855	303.187	410.523	1.35403	0.437256	1.31042	0.390031	0.0202099	0.223552
chr2	48757308	48825654	+	STON1	616.903	505.615	728.191	1.44021	0.526278	1.34928	0.432186	0.0200999	0.223552
chr5	176784844	176799599	+	RGS14	129.144	90.2923	167.995	1.86057	0.895748	1.47169	0.55747	0.0201111	0.223552
chr19	14583278	14586174	-	PTGER1	27.6231	14.7127	40.5335	2.755	1.46205	1.48808	0.573452	0.0201402	0.223552
chr3	38048987	38071154	-	PLCD1	1811.18	1463.08	2159.29	1.47586	0.561552	1.36656	0.45055	0.020259	0.22392
chr6	130687426	130764210	+	TMEM200A	6654.97	8870.78	4439.17	0.500427	-0.99877	0.669765	-0.578273	0.0202846	0.223939
chr11	36589563	36601310	+	RAG1	43.4976	33.6074	53.3879	1.58857	0.667732	1.41493	0.500726	0.0202922	0.223939
chr3	17198654	17782399	-	TBC1D5	4788.69	4397.99	5179.38	1.17767	0.235934	1.16723	0.223087	0.0203122	0.223986
chr5	71869902	71956496	-	LOC102477328	9.9275	15.7441	4.11093	0.26111	-1.93727	0.693733	-0.527548	0.0204309	0.22498
chr1	43996547	44089343	+	PTPRF	6592.36	7500.81	5683.9	0.757772	-0.400164	0.784587	-0.349995	0.0204609	0.22498
chr2	220415450	220436268	-	OBSL1	2945.14	2620.56	3269.72	1.24772	0.319294	1.22265	0.290008	0.0204587	0.22498
chr21	46934629	46962385	-	SLC19A1	762.982	634.211	891.752	1.40608	0.49168	1.33647	0.418424	0.0204657	0.22498
chr4	103422486	103538459	+	NFKB1	2452.7	2646.9	2258.49	0.853261	-0.228942	0.849157	-0.235896	0.0205554	0.225791
chr8	144656955	144660521	-	NAPRT1	641.359	492.378	790.339	1.60515	0.682705	1.41912	0.504995	0.0206844	0.227033
chr3	196433148	196439165	-	CEP19	218.266	191.939	244.593	1.27433	0.349736	1.24691	0.318353	0.0207672	0.227767
chr2	97503651	97509758	-	ANKRD23	53.062	47.4086	58.7154	1.2385	0.308592	1.22213	0.289403	0.0207848	0.227783
chr9	101494291	101558794	-	ANKS6	1615.86	1448.16	1783.56	1.23161	0.300541	1.21534	0.281365	0.0208174	0.227965
chr21	19289657	19639687	+	CHODL	16.8556	4.78583	28.9253	6.04395	2.59549	1.38393	0.468772	0.0208571	0.228224
chr12	7247146	7261869	-	C1RL	830.541	677.174	983.908	1.45296	0.538996	1.34411	0.426646	0.0209199	0.228735
chr1	112298190	112310199	+	DDX20	1452.63	1670.06	1235.21	0.739617	-0.435149	0.77237	-0.372635	0.020978	0.228843
chr17	4066665	4167274	-	ANKFY1	5020.46	4700.41	5340.5	1.13618	0.184187	1.13273	0.179804	0.0209653	0.228843
chr17	61554422	61575741	+	ACE	737.095	579.241	894.948	1.54504	0.62764	1.4137	0.49948	0.0209781	0.228843
chr2	113993104	114024600	+	PAX8-AS1	884.542	1394.41	374.671	0.268694	-1.89596	0.687508	-0.540552	0.0210311	0.229245
chr4	419224	467998	-	ABCA11P	220.247	242.879	197.614	0.81363	-0.297556	0.823877	-0.279499	0.0211886	0.230256
chr5	76986995	77072185	-	TBCA	3223.28	3502.78	2943.78	0.840412	-0.250831	0.851206	-0.232419	0.021151	0.230256
chr11	117075787	117103241	-	PCSK7	4518.04	4071.76	4964.33	1.21921	0.285945	1.2055	0.269631	0.0211761	0.230256
chr15	50641135	50647076	-	FLJ10038	305.89	270.128	341.651	1.26477	0.338881	1.24079	0.311264	0.0211777	0.230256
chr22	41075182	41078818	+	MCHR1	29.4972	13.601	45.3933	3.33749	1.73876	1.45575	0.541765	0.021232	0.230551
chr1	156669400	156675608	-	CRABP2	3303.33	2056.21	4550.44	2.21302	1.14602	1.49298	0.578194	0.0212696	0.230783
chr12	49760688	49921207	+	SPATS2	1153	1238.42	1067.58	0.862049	-0.214159	0.860735	-0.216359	0.0212958	0.230892
chr20	58511887	58515352	-	PPP1R3D	579.992	647.143	512.84	0.792468	-0.335575	0.811014	-0.302201	0.0213207	0.230985
chr20	49202645	49308067	-	FAM65C	215.4	98.4497	332.351	3.37585	1.75525	1.4464	0.532463	0.0213918	0.231579
chr19	42702745	42724304	-	DEDD2	862.937	783.056	942.817	1.20402	0.267863	1.19114	0.252348	0.0214123	0.231625
chr18	10670244	11148761	-	PIEZO2	431.908	717.899	145.918	0.203256	-2.29863	0.710977	-0.492125	0.021468	0.231792
chr1	16888922	16940100	-	NBPF1	2474.32	2746.84	2201.8	0.801574	-0.319092	0.814196	-0.296551	0.0214852	0.231792
chr3	45636323	45722755	+	LIMD1	2097.41	2290.63	1904.19	0.831299	-0.266561	0.839155	-0.252991	0.021453	0.231792
chr1	44457280	44462198	+	CCDC24	132.366	105.166	159.565	1.51726	0.601471	1.38709	0.472058	0.021493	0.231792
chr12	15773075	15942510	-	EPS8	8755	10237.4	7272.61	0.710397	-0.493302	0.748548	-0.417833	0.0215555	0.232075
chr6	170104002	170124106	-	PHF10	838.415	942.966	733.864	0.778251	-0.361693	0.791865	-0.336673	0.0215784	0.232075
chr15	75639331	75647592	+	NEIL1	30.3505	24.3456	36.3554	1.49331	0.578509	1.39127	0.4764	0.0215435	0.232075
chr17	42376942	42385799	-	LOC101926996	15.4059	10.7212	20.0905	1.8739	0.906042	1.47424	0.559975	0.0215846	0.232075
chr8	145153536	145159140	-	SHARPIN	1809.25	1645.79	1972.7	1.19863	0.261388	1.18645	0.246647	0.0216689	0.232806
chr6	111804675	111923497	+	TRAF3IP2-AS1	146.543	168.377	124.709	0.740655	-0.433126	0.769989	-0.37709	0.0217457	0.233001
chr7	30464143	30518393	-	NOD1	338.881	367.707	310.055	0.843212	-0.246032	0.84807	-0.237745	0.0217787	0.233001
chr20	47862439	47894756	-	ZNFX1	6409.39	5798.35	7020.42	1.21076	0.275914	1.2009	0.264119	0.0217151	0.233001
chr11	124933013	124960412	+	SLC37A2	189.475	151.542	227.408	1.50063	0.585565	1.38323	0.468037	0.0217274	0.233001
chr20	39314488	39317880	-	MAFB	309.609	195	424.218	2.17548	1.12133	1.48826	0.573629	0.0218018	0.233001
chr7	130417382	130418860	-	KLF14	17.8459	6.96802	28.7237	4.12222	2.04342	1.45016	0.53621	0.0217693	0.233001
chr4	90645250	90759447	-	SNCA	23.7199	7.74211	39.6978	5.12752	2.35826	1.40659	0.492206	0.0217984	0.233001
chr13	24995069	25086948	-	PARP4	5672.48	5147.97	6196.98	1.20377	0.267562	1.18625	0.24641	0.0218222	0.233043
chr1	163112089	163291581	-	RGS5	131.261	160.659	101.862	0.634026	-0.657386	0.715434	-0.483109	0.0218458	0.23312
chr11	133938820	134021652	+	JAM3	5351.3	4941.87	5760.74	1.1657	0.221197	1.16173	0.216269	0.0218835	0.233348
chr4	107236767	107270381	+	AIMP1	3125.46	3517.09	2733.83	0.777299	-0.363458	0.799947	-0.322025	0.0219472	0.233851
chr16	15796992	15950887	-	MYH11	8.79106	14.0487	3.53344	0.251514	-1.99129	0.698136	-0.518419	0.0219669	0.233885
chr6	116832808	116839709	+	FAM26E	1461.59	1666.07	1257.11	0.754536	-0.406339	0.776071	-0.365739	0.0220128	0.234022
chr20	11871371	11907243	+	BTBD3	2179.21	2374.18	1984.23	0.835754	-0.258849	0.8489	-0.236333	0.0220128	0.234022
chr9	130928344	130966662	-	CIZ1	6162.13	5778.1	6546.16	1.13293	0.180054	1.12887	0.17488	0.022029	0.234022
chr8	25699246	25902640	-	EBF2	324.769	494.51	155.027	0.313497	-1.67348	0.686669	-0.542313	0.0220967	0.234533
chr20	36838907	36889174	-	KIAA1755	128.488	78.8184	178.158	2.26037	1.17656	1.48784	0.573218	0.0221102	0.234533
chr10	118423207	118429481	-	C10orf82	7.41648	1.91429	12.9187	6.74854	2.75458	1.39262	0.477805	0.0221363	0.234635
chr9	112403068	112713756	+	PALM2	321.601	373.686	269.516	0.721236	-0.471457	0.757561	-0.400565	0.0221896	0.235025
chr16	30125426	30134630	-	MAPK3	3543	3086.15	3999.85	1.29607	0.374138	1.25965	0.333019	0.0222682	0.235682
chr17	46018889	46026674	+	PNPO	1635.73	1506.01	1765.44	1.17226	0.229294	1.17141	0.22825	0.0224001	0.236198
chr21	30396938	30426807	+	USP16	4256.49	3610.94	4902.05	1.35756	0.441011	1.30177	0.380478	0.0223617	0.236198
chr12	113860216	113876081	+	SDSL	166.408	133.714	199.101	1.489	0.574346	1.37394	0.458318	0.0223896	0.236198
chr1	161068151	161070138	+	KLHDC9	23.6801	15.6291	31.7311	2.03026	1.02166	1.48415	0.569641	0.0223725	0.236198
chr9	80037995	80263232	-	GNA14	13.1266	8.02974	18.2234	2.26949	1.18237	1.48802	0.573398	0.0223794	0.236198
chr17	74722912	74729962	+	METTL23	827.612	883.887	771.338	0.872665	-0.196499	0.876465	-0.190232	0.0224857	0.236925
chr10	70847828	70864567	+	SRGN	2917.71	4799.28	1036.15	0.215897	-2.21158	0.711996	-0.49006	0.0225186	0.237096
chr19	28284375	28297688	+	LOC101927151	200.489	182.278	218.701	1.19982	0.262823	1.18751	0.247938	0.0226	0.237192
chr1	153591276	153606568	-	S100A13	4926.76	4399.24	5454.27	1.23982	0.310132	1.22792	0.296213	0.0225791	0.237192
chr17	3763617	3796337	-	CAMKK1	982.448	843.35	1121.55	1.32987	0.411285	1.28064	0.356862	0.0225817	0.237192
chr21	44949072	45079374	-	HSF2BP	51.9526	42.8126	61.0925	1.42698	0.512961	1.34718	0.429945	0.0225604	0.237192
chr19	416583	460996	-	SHC2	82.071	33.2408	130.901	3.93797	1.97745	1.4339	0.51994	0.0226112	0.237192
chr17	40351195	40428424	-	STAT5B	1715.89	1815.98	1615.8	0.889767	-0.1685	0.891963	-0.164944	0.0226617	0.237371
chr9	140004992	140009195	-	DPP7	4707.68	4040.66	5374.71	1.33016	0.411595	1.24865	0.320365	0.0226595	0.237371
chr10	104263719	104393214	+	SUFU	1123.07	1005.1	1241.03	1.23474	0.304202	1.21872	0.285363	0.0226965	0.23742
chr11	47681143	47736928	-	AGBL2	11.0065	7.71075	14.3023	1.85485	0.891302	1.46572	0.551609	0.0226997	0.23742
chr1	203148059	203155922	-	CHI3L1	25.7194	11.2724	40.1664	3.56326	1.8332	1.44087	0.526936	0.0227716	0.237997
chr7	131808091	132333447	-	PLXNA4	787.651	559.433	1015.87	1.81589	0.860678	1.48591	0.571346	0.0228556	0.238699
chr6	127440048	127520626	+	RSPO3	225.858	149.975	301.741	2.01194	1.00858	1.48322	0.56873	0.0229001	0.238988
chr17	42875816	42908179	-	GJC1	4388.33	5023.35	3753.31	0.747172	-0.420487	0.774087	-0.369433	0.0229656	0.239171
chr11	82905291	82960013	+	ANKRD42	387.449	343.966	430.931	1.25283	0.32519	1.25039	0.322377	0.0229681	0.239171
chr2	198435527	198540584	-	RFTN2	155.5	118.381	192.619	1.62711	0.70231	1.43825	0.524312	0.0229346	0.239171
chr22	43599229	43739394	-	SCUBE1	8.30064	0.939703	15.6616	16.6665	4.05888	1.31872	0.399136	0.0229979	0.239306
chr17	27224799	27230089	-	DHRS13	128.509	151.751	105.267	0.693688	-0.527642	0.738726	-0.436888	0.0230583	0.239759
chr6	10723148	10731362	+	TMEM14C	3749.91	4022.78	3477.04	0.864339	-0.210331	0.866301	-0.20706	0.0231106	0.240127
chr17	1421283	1466110	-	PITPNA	5176.42	4911.57	5441.27	1.10785	0.14776	1.10637	0.145835	0.0231449	0.240133
chr18	44526787	44628614	+	KATNAL2	70.7715	57.5396	84.0033	1.45992	0.54589	1.3542	0.43744	0.0231313	0.240133
chr21	40777770	40816128	-	LCA5L	30.1908	23.2564	37.1252	1.59635	0.674773	1.41589	0.501711	0.0232483	0.24103
chr11	129939716	130014706	+	APLP2	67048.2	77759.5	56337	0.724503	-0.464935	0.759026	-0.397778	0.0232875	0.24126
chr20	44746906	44758384	+	CD40	38.1169	23.2948	52.939	2.27257	1.18432	1.48314	0.568651	0.0234361	0.242446
chr4	76954840	76957350	-	CXCL11	24.0556	1.35415	46.757	34.5287	5.10973	1.2962	0.374288	0.0234328	0.242446
chr12	65672423	65860687	+	MSRB3	11877	13020.4	10733.7	0.824371	-0.278635	0.832103	-0.265166	0.0234543	0.242458
chr7	75956108	75988342	-	YWHAG	18620.2	19836.9	17403.5	0.877331	-0.188806	0.876068	-0.190886	0.0235181	0.242792
chr19	19101697	19144380	-	SUGP2	4487.66	4218.7	4756.62	1.12751	0.173138	1.12681	0.17224	0.0235208	0.242792
chr14	62584075	62600903	+	LINC00643	7.25757	14.2534	0.261708	0.0183611	-5.76721	0.775106	-0.367534	0.0235783	0.242946
chr8	144939492	144952632	-	EPPK1	8.56799	12.6837	4.45231	0.351027	-1.51034	0.682527	-0.551043	0.023582	0.242946
chr13	26786905	26796508	-	RNF6	3908.23	4271.84	3544.61	0.829763	-0.269229	0.838068	-0.254861	0.0235869	0.242946
chr16	71678829	71758604	-	PHLPP2	2182.03	2378.2	1985.86	0.835028	-0.260104	0.840722	-0.250299	0.0236084	0.242991
chr17	39261641	39262740	+	KRTAP4-9	20.7396	29.914	11.5653	0.386618	-1.37102	0.677977	-0.560693	0.0236659	0.243055
chr9	25676387	25678856	-	TUSC1	952.4	1100.78	804.02	0.73041	-0.453222	0.771211	-0.374802	0.0236552	0.243055
chr4	74861359	74864446	-	CXCL5	360.069	106.319	613.82	5.77336	2.52941	1.40863	0.494294	0.0236489	0.243055
chr3	107241783	107530176	+	BBX	3660.29	4046.61	3273.97	0.809065	-0.305673	0.821175	-0.284239	0.0237078	0.243141
chr12	117348761	117468953	+	FBXW8	1753.39	1580.11	1926.67	1.21932	0.286079	1.2025	0.266035	0.02373	0.243141
chr2	229888689	230136057	-	PID1	788.671	499.233	1078.11	2.15953	1.11072	1.48221	0.567751	0.0237145	0.243141
chr2	102927962	102968497	+	IL1RL1	66.0954	27.4438	104.747	3.81678	1.93236	1.41063	0.496343	0.0237428	0.243141
chr17	15690164	15693019	+	MEIS3P1	854.082	773.416	934.749	1.2086	0.273334	1.18999	0.250947	0.0237912	0.243461
chr13	110801310	110959496	-	COL4A1	55919.6	72454.5	39384.8	0.543579	-0.879438	0.681451	-0.553319	0.0238278	0.243661
chr11	5684425	5706339	-	TRIM5	1457.79	1606.72	1308.87	0.814621	-0.2958	0.829749	-0.269254	0.0238509	0.243721
chr4	15606007	15657035	-	FBXL5	3267.5	3658.69	2876.3	0.786155	-0.347115	0.802192	-0.31798	0.023915	0.243846
chr19	54659378	54663481	-	LENG1	361.002	387.367	334.637	0.863878	-0.211101	0.869548	-0.201662	0.0239317	0.243846
chr15	78441719	78462884	+	IDH3A	2864.1	3066.06	2662.15	0.868264	-0.203794	0.872605	-0.1966	0.0239017	0.243846
chr10	21068903	21463116	-	NEBL	19.628	5.18786	34.0681	6.56689	2.71521	1.37458	0.458988	0.0239246	0.243846
chr6	1610681	1614129	+	FOXC1	540.083	672.976	407.19	0.605059	-0.724852	0.697207	-0.520342	0.0239863	0.244228
chr19	33571786	33621318	+	GPATCH1	470.981	496.346	445.616	0.897792	-0.155547	0.89834	-0.154667	0.0240327	0.2443
chr11	45907047	45928016	+	MAPK8IP1	361.585	306.321	416.849	1.36083	0.444482	1.30611	0.385277	0.024045	0.2443
chr17	41476353	41478504	+	ARL4D	1344.28	1111.16	1577.41	1.41961	0.505495	1.3201	0.400649	0.0240322	0.2443
chrX	74588262	74743337	-	ZDHHC15	5.82365	2.188	9.45931	4.32328	2.11213	1.40447	0.490023	0.0240967	0.244651
chr1	57110990	57181008	+	PRKAA2	219.453	284.964	153.942	0.540216	-0.888392	0.684285	-0.547331	0.0242656	0.245298
chr3	79460877	79484377	+	LOC101927374	49.6237	61.3844	37.863	0.616818	-0.697083	0.708282	-0.497605	0.0242055	0.245298
chr11	119288655	119294246	-	THY1	41532.3	36627.9	46436.7	1.2678	0.342323	1.241	0.311506	0.0242435	0.245298
chr21	34100425	34115433	+	PAXBP1-AS1	33.4923	26.3223	40.6624	1.54479	0.627411	1.37548	0.459934	0.0242813	0.245298
chr2	241544825	241570676	+	GPR35	14.5651	10.2648	18.8654	1.83787	0.878032	1.47128	0.557075	0.0242665	0.245298
chr15	45028560	45060025	+	TRIM69	15.7676	10.8055	20.7297	1.91845	0.939941	1.46862	0.554458	0.0242438	0.245298
chr9	95820970	95847418	+	SUSD3	10.0148	4.62953	15.4001	3.32649	1.734	1.44253	0.528605	0.0242238	0.245298
chr10	75183337	75193319	-	MSS51	29.9526	34.6443	25.2608	0.729147	-0.455719	0.764135	-0.388101	0.0243866	0.24596
chr10	123748689	124014060	+	TACC2	871.269	1005.7	736.839	0.732664	-0.448776	0.757833	-0.400049	0.0244193	0.24596
chr1	145516165	145523732	+	PEX11B	1377	1262.84	1491.17	1.1808	0.239769	1.17582	0.233665	0.0244507	0.24596
chr12	57489187	57505196	-	STAT6	9568.9	8513.13	10624.7	1.24803	0.319655	1.22479	0.292534	0.0244183	0.24596
chr11	126138935	126148027	+	FOXRED1	887.46	778.836	996.085	1.27894	0.354949	1.25569	0.328486	0.024381	0.24596
chr20	23026270	23030301	-	THBD	1306.07	901.564	1710.57	1.89734	0.923974	1.46527	0.551168	0.0244374	0.24596
chr6	46620652	46645927	+	SLC25A27	21.9696	15.3677	28.5714	1.85918	0.894666	1.46584	0.551725	0.0245108	0.24639
chr5	154320633	154348971	+	MRPL22	1027.72	1100.11	955.336	0.868398	-0.203571	0.872712	-0.196423	0.0245926	0.246943
chr22	51113070	51171640	+	SHANK3	310.529	264.344	356.715	1.34943	0.432353	1.29939	0.377838	0.0246005	0.246943
chr5	69711197	69746189	+	GTF2H2B	660.004	542.822	777.186	1.43175	0.517782	1.34509	0.427698	0.0246889	0.247525
chr10	12875133	12877545	+	LOC283070	11.0343	6.51201	15.5566	2.38891	1.25636	1.47745	0.563114	0.0246933	0.247525
chr1	4715105	4843851	+	AJAP1	243.466	476.807	10.1247	0.0212344	-5.55745	0.777117	-0.363797	0.0248374	0.248163
chrX	153046456	153051187	+	SRPK3	38.5188	66.2379	10.7997	0.163045	-2.61666	0.714145	-0.485712	0.0247959	0.248163
chr11	124609829	124617102	+	NRGN	93.225	124.18	62.2699	0.501448	-0.995827	0.681614	-0.552974	0.0248378	0.248163
chr14	75519928	75530736	-	ACYP1	203.147	231.992	174.302	0.751328	-0.412486	0.779539	-0.359307	0.0248256	0.248163
chr14	90863327	90874619	+	CALM1	22527.2	24182.3	20872.1	0.863115	-0.212375	0.867477	-0.205103	0.0248442	0.248163
chr2	170655322	170668571	+	SSB	6220.87	7227.14	5214.61	0.72153	-0.470868	0.760216	-0.395519	0.0248773	0.248319
chr2	203499901	203634480	+	FAM117B	138.512	123.233	153.791	1.24797	0.319587	1.24056	0.310989	0.0249823	0.249192
chr12	57628686	57634475	-	NDUFA4L2	139.212	221.87	56.5537	0.254896	-1.97202	0.693382	-0.528277	0.0250126	0.249319
chr8	140742586	141468678	-	TRAPPC9	818.915	758.364	879.467	1.15969	0.213738	1.15518	0.208112	0.0250376	0.249393
chr9	127420715	127460907	+	MIR181A2HG	13.4992	18.2814	8.71699	0.476823	-1.06848	0.67761	-0.561474	0.0251256	0.249611
chr10	4868369	4890251	+	AKR1E2	160.642	197.676	123.609	0.625312	-0.677352	0.707703	-0.498784	0.0251099	0.249611
chr11	7981156	7985059	-	NLRP10	216.469	262.324	170.613	0.65039	-0.620623	0.718256	-0.477429	0.0251143	0.249611
chr11	72547790	72853143	-	FCHSD2	3510.08	3791.75	3228.41	0.851431	-0.232039	0.859756	-0.218	0.0251296	0.249611
chr17	27051366	27053949	-	TLCD1	193.077	217.291	168.863	0.777129	-0.363773	0.796698	-0.327896	0.0251923	0.250058
chr2	43457975	43823185	-	THADA	1637.51	1740.91	1534.11	0.881211	-0.182441	0.885445	-0.175525	0.0253258	0.251171
chr9	93976097	94124206	-	AUH	300.152	262.113	338.191	1.29025	0.36765	1.25572	0.328516	0.0253398	0.251171
chr11	9160375	9286873	-	DENND5A	11212.2	10692.3	11732.1	1.09725	0.133887	1.09583	0.132025	0.0254759	0.252181
chr17	58755172	59470199	+	BCAS3	671.319	585.278	757.361	1.29402	0.371859	1.26595	0.340225	0.0254771	0.252181
chr1	85623356	85666728	-	SYDE2	300.172	349.873	250.472	0.715895	-0.482181	0.753301	-0.408702	0.0255421	0.252539
chr2	7057523	7184309	+	RNF144A	313.957	183.974	443.94	2.41305	1.27086	1.47112	0.556918	0.0255488	0.252539
chr8	24808469	24814383	-	NEFL	346.77	659.655	33.8841	0.0513663	-4.28303	0.763693	-0.388936	0.0257229	0.253572
chr11	6633997	6640692	-	TPP1	13661.6	11790.6	15532.6	1.31738	0.397672	1.29414	0.371994	0.0257247	0.253572
chr7	73498107	73536855	+	LIMK1	6056.55	5074.13	7038.96	1.38722	0.472201	1.30932	0.388816	0.0256977	0.253572
chr4	156845270	156875048	-	CTSO	1120.48	907.448	1333.52	1.46952	0.555348	1.36151	0.445205	0.025675	0.253572
chr6	26365387	26378548	+	BTN3A2	1198.12	997.743	1398.49	1.40166	0.487132	1.321	0.401627	0.0258229	0.254011
chr7	92728826	92747336	-	SAMD9	3160.79	2418.73	3902.86	1.6136	0.690281	1.41694	0.502774	0.0258122	0.254011
chr4	42399856	42404504	+	SHISA3	10.3173	4.12874	16.5058	3.99779	1.9992	1.41414	0.499925	0.025796	0.254011
chr8	82192718	82197012	+	FABP5	1033.89	825.914	1241.87	1.50363	0.588448	1.38593	0.470858	0.0258431	0.254034
chr10	81107220	81115089	+	PPIF	5310.76	6218.24	4403.28	0.708124	-0.497927	0.749857	-0.415313	0.0258859	0.254104
chr20	34679426	34820721	+	EPB41L1	2404.22	1949.03	2859.42	1.4671	0.552965	1.3601	0.443709	0.0258752	0.254104
chr2	173600525	173917620	+	RAPGEF4	11.856	7.03565	16.6764	2.37026	1.24505	1.47049	0.556294	0.025917	0.254234
chr1	113499037	113506690	+	SLC16A1-AS1	64.4196	71.7849	57.0543	0.794795	-0.331346	0.812001	-0.300447	0.0260316	0.255097
chr2	216476286	216708259	-	LINC00607	148.21	114.655	181.766	1.58533	0.664782	1.41767	0.503527	0.0260589	0.255097
chr1	13910252	13944452	+	PDPN	81.569	52.044	111.094	2.13462	1.09398	1.46783	0.553683	0.0260452	0.255097
chr4	53578621	53580305	+	DANCR	579.189	648.12	510.258	0.78729	-0.345033	0.801773	-0.318735	0.0261235	0.255554
chr2	192110107	192290115	+	MYO1B	19867.9	21989	17746.7	0.807071	-0.309232	0.819164	-0.287776	0.0261593	0.255728
chr1	20208888	20239437	+	OTUD3	1032.11	1205.86	858.358	0.711825	-0.490405	0.760494	-0.394991	0.0262351	0.256145
chr1	207494817	207534311	+	CD55	3876.61	3190.95	4562.27	1.42975	0.515764	1.33626	0.418198	0.026238	0.256145
chrX	149861869	149933575	+	MTMR1	993.053	1100.84	885.262	0.804166	-0.314435	0.816384	-0.29268	0.0263626	0.256601
chr1	95448279	95538507	-	ALG14	534.812	573.552	496.073	0.864914	-0.209371	0.868916	-0.202711	0.0264269	0.256601
chr7	100797686	100804557	+	AP1S1	4084.33	3705.77	4462.89	1.20431	0.268207	1.18934	0.25016	0.0263976	0.256601
chr1	6526152	6580121	-	PLEKHG5	1045.69	900.86	1190.51	1.32153	0.402206	1.30779	0.387135	0.0264292	0.256601
chr18	47007548	47018935	-	RPL17-C18orf32	17.4614	12.68	22.2428	1.75417	0.810787	1.44454	0.530613	0.026357	0.256601
chr10	102767440	102790914	-	PDZD7	42.6927	30.3919	54.9934	1.80947	0.855571	1.44993	0.535984	0.0263489	0.256601
chr20	12989627	13147411	+	SPTLC3	202.875	139.436	266.314	1.90994	0.93353	1.45787	0.543865	0.0264229	0.256601
chr2	28607276	28617539	-	FLJ31356	11.2067	6.48043	15.933	2.45863	1.29785	1.46446	0.550372	0.0263068	0.256601
chr11	62453874	62457371	-	LRRN4CL	525.74	367.639	683.841	1.86009	0.89537	1.4544	0.540422	0.0264658	0.256737
chr3	185864990	186080023	-	DGKG	65.6866	33.8348	97.5384	2.88279	1.52746	1.44198	0.528049	0.0264792	0.256737
chr7	145813453	148118088	+	CNTNAP2	23.7292	41.5987	5.85962	0.140861	-2.82766	0.739076	-0.436205	0.0266362	0.257788
chr18	49866542	51062273	+	DCC	43.4335	71.7736	15.0934	0.210292	-2.24954	0.723781	-0.466375	0.0266409	0.257788
chr20	4129426	4168394	+	SMOX	734.704	589.411	879.997	1.49301	0.578223	1.39657	0.481886	0.0266602	0.257788
chr22	45064427	45133561	+	PRR5	312.011	237.901	386.121	1.62303	0.698689	1.41704	0.502876	0.0266507	0.257788
chr2	207040042	207082771	-	GPR1	1710.23	2025.61	1394.85	0.688605	-0.538251	0.750059	-0.414924	0.0266833	0.257835
chr6	170844204	170862417	-	PSMB1	6439.75	6708.22	6171.28	0.919957	-0.120361	0.92206	-0.117068	0.0267759	0.25837
chr21	34949859	34961014	-	DONSON	2754.7	2319.75	3189.65	1.37499	0.459426	1.31825	0.398624	0.0267932	0.25837
chr15	83328033	83378660	-	AP3B2	14.5581	7.72996	21.3863	2.76668	1.46815	1.45316	0.539197	0.0267669	0.25837
chrX	70797874	70833433	+	ACRC	50.2652	58.0071	42.5232	0.73307	-0.447977	0.76174	-0.392629	0.0268405	0.258525
chr14	78183944	78227497	-	SNW1	3221.93	3390.42	3053.44	0.900608	-0.151029	0.902913	-0.147341	0.0268456	0.258525
chr4	189376732	189523062	+	LINC01060	12.6091	17.6587	7.55955	0.428092	-1.22401	0.681904	-0.552359	0.026908	0.258806
chr7	44154279	44163169	-	POLD2	5692.66	5045.65	6339.67	1.25646	0.329368	1.23304	0.302221	0.0269111	0.258806
chr1	230972865	231005335	-	C1orf198	8202.18	9591.84	6812.52	0.710242	-0.493618	0.726795	-0.46038	0.0269398	0.258906
chr5	140479830	140483406	+	PCDHB3	43.6852	65.25	22.1204	0.33901	-1.5606	0.683671	-0.548625	0.0272032	0.25916
chr20	44034633	44039250	+	DBNDD2	64.3657	82.7602	45.9711	0.555474	-0.848209	0.699897	-0.514785	0.0270371	0.25916
chr18	60790579	60986613	-	BCL2	354.912	424.435	285.39	0.6724	-0.572608	0.730648	-0.452752	0.027189	0.25916
chr11	57174427	57195053	-	SLC43A3	2879.68	3369.93	2389.43	0.709044	-0.496053	0.756435	-0.402712	0.0271006	0.25916
chr17	33737941	33760195	-	SLFN12	626.49	720.597	532.382	0.738807	-0.43673	0.757825	-0.400063	0.027188	0.25916
chr2	10580497	10588680	-	ODC1	7070.25	7992.08	6148.42	0.769315	-0.378354	0.7986	-0.324454	0.0270663	0.25916
chr7	22852251	22862471	-	TOMM7	3914.85	4178.5	3651.2	0.873807	-0.194614	0.876882	-0.189545	0.0271332	0.25916
chr7	66093868	66108216	+	KCTD7	990.375	923.71	1057.04	1.14434	0.194519	1.13962	0.188554	0.0270709	0.25916
chr19	13106584	13209610	+	NFIX	15148.7	13485.5	16812	1.24667	0.318083	1.22932	0.297864	0.0271838	0.25916
chr19	14258549	14316997	-	LPHN1	225.766	188.176	263.356	1.39952	0.48493	1.3268	0.407949	0.0271774	0.25916
chr15	40331512	40359710	+	SRP14-AS1	63.3943	52.7266	74.062	1.40464	0.490202	1.33108	0.412598	0.0270995	0.25916
chr12	4724674	4758213	-	AKAP3	24.7823	17.5342	32.0304	1.82674	0.869273	1.45226	0.538305	0.0270764	0.25916
chr12	94542499	94701451	+	PLXNC1	1977.68	1110.25	2845.12	2.5626	1.35761	1.45789	0.543879	0.0271643	0.25916
chr11	111749948	111754797	+	C11orf1	218.554	198.37	238.737	1.2035	0.267232	1.19005	0.251024	0.02725	0.259432
chr6	1312675	1314993	+	FOXQ1	221.575	135.112	308.038	2.27987	1.18895	1.45908	0.545057	0.0273321	0.259964
chr10	49218159	49239658	-	CTGLF12P	11.5542	6.92005	16.1883	2.33933	1.2261	1.46787	0.55372	0.0273425	0.259964
chr22	22020273	22052202	+	PPIL2	2400.12	2244.14	2556.1	1.13901	0.187782	1.13816	0.186698	0.0273756	0.260105
chr13	80055259	80130212	+	NDFIP2	2903.38	3379.57	2427.18	0.718191	-0.47756	0.754693	-0.406038	0.0274072	0.260231
chrX	9754496	9917481	+	SHROOM2	47.5099	75.1633	19.8565	0.264178	-1.92042	0.706034	-0.502191	0.0274287	0.260261
chr12	54402890	54406545	+	HOXC8	2247.52	1232.41	3262.62	2.64735	1.40455	1.45372	0.539748	0.0274636	0.260419
chr5	140011313	140013286	-	CD14	56.5499	38.3173	74.7825	1.95167	0.964706	1.45191	0.537951	0.0274869	0.260466
chr12	88886570	88974250	-	KITLG	7614.03	9053.48	6174.58	0.682012	-0.552131	0.730305	-0.453429	0.0277468	0.262404
chr3	151985829	152183569	+	MBNL1	21119.1	23720.3	18517.8	0.780672	-0.357211	0.802384	-0.317635	0.02774	0.262404
chr16	68877509	69119085	+	TANGO6	1443.32	1539.12	1347.53	0.87552	-0.191787	0.879125	-0.18586	0.0277247	0.262404
chr14	102547075	102606086	-	HSP90AA1	87427.2	100055	74799.2	0.747581	-0.419699	0.773361	-0.370785	0.0277784	0.26248
chr10	75910943	76469061	+	ADK	3244.37	3604.76	2883.98	0.800049	-0.321839	0.812401	-0.299737	0.0277918	0.26248
chr2	55459039	55462989	+	RPS27A	22653.8	24321.8	20985.9	0.862841	-0.212833	0.866631	-0.20651	0.0278673	0.263019
chr16	96979	103632	-	POLR3K	611.566	669.278	553.854	0.827538	-0.273102	0.838183	-0.254663	0.0278952	0.263107
chr3	194123403	194188968	-	ATP13A3	21934.9	25432	18437.7	0.724979	-0.463989	0.761452	-0.393175	0.0280155	0.263194
chr9	130548305	130553052	+	CDK9	2161.83	2026.33	2297.32	1.13373	0.181082	1.12815	0.173964	0.0279847	0.263194
chr14	68213237	68283306	-	ZFYVE26	2082.71	1941.06	2224.36	1.14595	0.196549	1.14256	0.192273	0.0279457	0.263194
chr3	50606909	50622421	+	HEMK1	908.242	837.242	979.242	1.1696	0.22602	1.16483	0.220122	0.0279914	0.263194
chr8	59323823	59364060	+	UBXN2B	746.512	644.302	848.721	1.31727	0.397553	1.27342	0.348705	0.0280131	0.263194
chr1	143717588	143744519	-	LINC01138	44.6308	32.5508	56.7108	1.74222	0.800929	1.44625	0.532312	0.0279253	0.263194
chr6	47845764	48036425	-	PTCHD4	53.6065	29.8663	77.3466	2.58976	1.37282	1.45482	0.540844	0.0280569	0.263408
chr2	113973574	114036498	-	PAX8	101.419	138.624	64.214	0.463225	-1.11021	0.687522	-0.540522	0.0281741	0.263986
chr18	57567192	57571538	+	PMAIP1	1124.56	1402.2	846.927	0.603998	-0.727384	0.700161	-0.514241	0.0281622	0.263986
chr16	81009699	81040502	-	CMC2	1496.05	1678.23	1313.88	0.782894	-0.353112	0.802239	-0.317896	0.0281541	0.263986
chr4	139085248	139163503	-	SLC7A11	6426.44	8654.71	4198.18	0.485074	-1.04372	0.683217	-0.549584	0.028293	0.264678
chr6	32148745	32152099	-	AGER	73.449	59.3904	87.5075	1.47343	0.559177	1.36046	0.444093	0.0283218	0.264678
chr1	29563028	29653325	+	PTPRU	694.402	510.29	878.513	1.7216	0.783747	1.44697	0.533032	0.0283171	0.264678
chr3	134318765	134369864	-	KY	82.3696	52.6913	112.048	2.1265	1.08848	1.46446	0.550369	0.0283224	0.264678
chr10	81462983	81472513	+	NUTM2B	29.7336	24.7948	34.6724	1.39837	0.48375	1.31492	0.39497	0.0283418	0.264685
chr19	48835616	48867186	-	TMEM143	214.141	189.357	238.925	1.26177	0.335446	1.234	0.303346	0.0284097	0.265144
chr10	128113574	128210010	-	C10orf90	55.5963	66.1123	45.0803	0.681875	-0.552422	0.73519	-0.443811	0.0285567	0.265743
chr16	57496551	57505921	+	POLR2C	3768.87	3947.75	3589.99	0.909376	-0.137052	0.911651	-0.133446	0.0285765	0.265743
chr9	35812957	35815042	-	HINT2	574.957	529.253	620.66	1.17271	0.229845	1.16169	0.216231	0.028547	0.265743
chr5	140019012	140024989	+	TMCO6	244.147	217.007	271.286	1.25012	0.322072	1.22665	0.294728	0.0285686	0.265743
chr16	30996519	31000473	+	HSD3B7	2529.61	2082.58	2976.64	1.4293	0.51531	1.38422	0.469071	0.0285459	0.265743
chr10	128933690	128994422	-	FAM196A	86.6291	63.7563	109.502	1.71751	0.780317	1.43505	0.521102	0.028587	0.265743
chr2	233743396	233877951	-	NGEF	407.674	181.611	633.737	3.48952	1.80303	1.41381	0.499586	0.0286047	0.265743
chr15	28899588	28930410	+	HERC2P9	343.041	310.699	375.383	1.20819	0.272848	1.21914	0.285863	0.0286669	0.265974
chr17	40439565	40463960	+	STAT5A	476.544	408.346	544.742	1.33402	0.41578	1.28496	0.36172	0.0286525	0.265974
chr8	119201695	119634234	-	SAMD12	208.372	278.874	137.871	0.494385	-1.01629	0.685622	-0.544515	0.0287484	0.266555
chr19	37288452	37319013	+	ZNF790-AS1	44.7454	51.9882	37.5027	0.721371	-0.471187	0.748132	-0.418636	0.0288646	0.266668
chr17	16120509	16229573	+	PIGL	126.953	139.249	114.657	0.823396	-0.280343	0.8357	-0.258943	0.0288717	0.266668
chr14	50085406	50087403	-	RPL36AL	5455.25	5608.98	5301.52	0.945185	-0.0813313	0.946196	-0.0797894	0.0288731	0.266668
chr16	27413483	27463363	+	IL21R	327.085	236.521	417.648	1.76579	0.820315	1.44854	0.534595	0.0288351	0.266668
chr1	40361096	40367687	-	MYCL	11.6793	7.9232	15.4353	1.94812	0.962082	1.4605	0.546461	0.028844	0.266668
chr16	4932508	4987136	-	PPL	18.3667	8.068	28.6653	3.55297	1.82902	1.40936	0.495037	0.0288205	0.266668
chr1	240938814	241520530	-	RGS7	90.6375	133.322	47.953	0.359678	-1.47522	0.68916	-0.537089	0.0289669	0.266989
chrX	100652779	100663001	-	GLA	1430.8	1600.72	1260.89	0.787698	-0.344286	0.808346	-0.306954	0.0290018	0.266989
chr10	96162186	96296089	+	TBC1D12	816.503	897.688	735.318	0.819124	-0.287846	0.829489	-0.269706	0.0289904	0.266989
chr5	6714718	6757161	+	PAPD7	2383.06	2520.6	2245.52	0.890866	-0.16672	0.89349	-0.162476	0.0289639	0.266989
chr17	33570086	33594761	+	SLFN5	4010.35	3539.73	4480.96	1.2659	0.340168	1.23835	0.308423	0.0289638	0.266989
chr3	148583043	148614872	+	CPA3	10.5621	17.4528	3.6714	0.210362	-2.24905	0.734335	-0.445489	0.0290909	0.267636
chr16	30234350	30256932	-	LOC613037	136.991	155.375	118.607	0.763361	-0.389563	0.787872	-0.343967	0.0291381	0.267641
chr2	42577645	42588356	-	COX7A2L	3664.5	3892.95	3436.05	0.882634	-0.180113	0.885987	-0.174642	0.0291956	0.267641
chr6	31620187	31625987	+	APOM	62.8634	54.1316	71.5953	1.32262	0.403396	1.27128	0.34628	0.0291904	0.267641
chr3	122246760	122283523	-	PARP9	1263.68	922.22	1605.14	1.74052	0.799517	1.43503	0.521078	0.0292232	0.267641
chr11	118401803	118417313	+	TMEM25	305.254	218.163	392.345	1.7984	0.846713	1.43462	0.520673	0.0291477	0.267641
chr5	140624917	140627801	+	PCDHB15	51.4028	36.7222	66.0835	1.79955	0.847639	1.44496	0.531027	0.0291759	0.267641
chr3	14530619	14581850	-	GRIP2	15.3477	8.91408	21.7814	2.44349	1.28894	1.45699	0.542992	0.0292095	0.267641
chr1	7844489	7905240	+	PER3	1580.88	1320.37	1841.39	1.39461	0.479858	1.30225	0.381003	0.0292849	0.268033
chr1	86194916	86622121	-	COL24A1	69.5249	42.4433	96.6066	2.27614	1.18659	1.46036	0.546326	0.0293525	0.268479
chr15	34633917	34635362	-	NOP10	4445.23	4919.05	3971.4	0.807351	-0.308732	0.820078	-0.286167	0.029402	0.268759
chr11	62342517	62359109	-	TUT1	629.151	573.387	684.915	1.19451	0.256416	1.18255	0.241905	0.0294544	0.269065
chr5	33987091	34008220	-	AMACR	238.366	208.382	268.351	1.28778	0.36489	1.26816	0.342735	0.0296085	0.270298
chr10	124913760	124924886	+	BUB3	9395.74	10547.8	8243.7	0.781557	-0.355576	0.804916	-0.31309	0.0296431	0.270441
chrX	128580478	128657482	-	SMARCA1	6587.41	7236.31	5938.52	0.820656	-0.285151	0.823923	-0.279418	0.0297227	0.270993
chr3	127291907	127309602	-	TPRA1	1763.42	1630.89	1895.95	1.16253	0.217266	1.15307	0.205486	0.0297591	0.271151
chr1	180123968	180167169	+	QSOX1	24809	26926.6	22691.4	0.842713	-0.246886	0.84507	-0.242857	0.0297861	0.271223
chr8	126104083	126379367	+	NSMCE2	848.899	919.887	777.911	0.845659	-0.241852	0.852029	-0.231026	0.0298064	0.271234
chr10	97365686	97416567	-	ALDH18A1	5058.05	5476.79	4639.31	0.847087	-0.239418	0.854439	-0.22695	0.0299077	0.271809
chrX	99899163	99926296	+	SRPX2	2178.06	1921.99	2434.13	1.26646	0.340802	1.28357	0.360159	0.0299063	0.271809
chr7	13930856	14031050	-	ETV1	1193.27	924.996	1461.54	1.58005	0.659968	1.43178	0.51781	0.0299419	0.271945
chr3	185225570	185270369	-	LIPH	5.36169	1.6302	9.09317	5.57793	2.47973	1.35734	0.440778	0.0299918	0.272224
chr7	44421965	44530385	-	NUDCD3	5456.12	5059.77	5852.46	1.15666	0.209971	1.149	0.200375	0.0300384	0.272473
chr22	24115036	24126503	+	MMP11	466.076	570.813	361.339	0.633025	-0.659666	0.693949	-0.527099	0.0301018	0.2727
chr7	149244245	149321881	-	ZNF767P	233.693	214.696	252.691	1.17697	0.235083	1.17219	0.229205	0.0300994	0.2727
chr1	46769380	46782447	+	UQCRH	4236.59	4426.29	4046.9	0.914287	-0.129281	0.91989	-0.120466	0.0301442	0.272911
chr3	147127181	147134506	+	ZIC1	627.431	991.435	263.427	0.265703	-1.91212	0.71082	-0.492443	0.030169	0.272947
chr1	71318036	71513491	-	PTGER3	910.263	1218.09	602.439	0.494578	-1.01573	0.688422	-0.538635	0.0301867	0.272947
chr20	24986866	25038818	-	ACSS1	88.3612	119.718	57.0043	0.476154	-1.0705	0.686259	-0.543175	0.0302193	0.273069
chr19	2071035	2096269	-	MOB3A	4155.75	3750.3	4561.2	1.21622	0.28241	1.19687	0.259264	0.0303333	0.273925
chr19	55999870	56030466	+	SSC5D	4053.68	2814.72	5292.64	1.88034	0.910994	1.44911	0.535171	0.0303742	0.273946
chr3	136676707	136729926	+	IL20RB	327.95	190.904	464.997	2.43576	1.28437	1.44481	0.53088	0.0303553	0.273946
chr12	111086491	111127617	-	HVCN1	91.4422	73.3817	109.503	1.49223	0.577474	1.39768	0.483033	0.0304644	0.274457
chr1	152748848	152749445	+	LCE1F	23.9968	5.14995	42.8436	8.31923	3.05645	1.32198	0.402703	0.0304695	0.274457
chr1	24171572	24194859	-	FUCA1	572.923	489.219	656.627	1.3422	0.424595	1.27782	0.353687	0.0304979	0.27449
chr12	51318534	51326300	+	METTL7A	299.755	235.067	364.444	1.55039	0.632629	1.36317	0.446968	0.0305117	0.27449
chr1	155183616	155197325	-	GBAP1	224.873	199.465	250.281	1.25476	0.327412	1.23444	0.303862	0.0306193	0.275109
chr16	4846963	4852951	-	ROGDI	537.882	463.436	612.328	1.32128	0.401936	1.27509	0.350604	0.0306013	0.275109
chr18	21083434	21111771	+	C18orf8	1266.93	1339.45	1194.41	0.891717	-0.165343	0.891718	-0.165341	0.0306756	0.275441
chr19	18208603	18262499	+	MAST3	455.271	388.131	522.412	1.34597	0.428644	1.28375	0.360362	0.0307387	0.275833
chr9	72999513	73029573	-	KLF9	553.243	709.419	397.067	0.559707	-0.837255	0.694262	-0.526449	0.0307792	0.276022
chr8	118811602	119124058	-	EXT1	16149.6	17474.7	14824.6	0.848344	-0.237279	0.852941	-0.229482	0.0308476	0.276426
chr18	3262111	3278282	+	MYL12B	26819.1	28881.2	24757	0.8572	-0.222296	0.868287	-0.203757	0.0308631	0.276426
chr3	101399934	101405563	-	RPL24	13722.4	14541.6	12903.2	0.887332	-0.172455	0.896482	-0.157654	0.0309029	0.276608
chr6	167343004	167370077	-	RNASET2	621.238	779.592	462.884	0.593751	-0.75207	0.709845	-0.494424	0.0309517	0.27687
chr5	37812779	37839782	-	GDNF	2242.78	1714.79	2770.76	1.6158	0.692249	1.4088	0.494462	0.0310161	0.277272
chr3	149192368	149221181	+	TM4SF4	37.8806	51.5245	24.2367	0.470391	-1.08807	0.687178	-0.541244	0.0310356	0.277272
chr17	74523430	74533987	-	CYGB	975.814	595.787	1355.84	2.27572	1.18632	1.45358	0.539612	0.0310963	0.27764
chr4	81256874	81884910	+	C4orf22	28.4547	33.8134	23.0961	0.683045	-0.549948	0.747599	-0.419663	0.0311226	0.277701
chr17	40341105	40346550	-	GHDC	714.807	572.312	857.301	1.49796	0.582999	1.36811	0.452181	0.031257	0.27855
chr13	77454304	77460540	-	KCTD12	2387.9	1863.09	2912.7	1.56337	0.644659	1.40622	0.491826	0.0312543	0.27855
chr4	47487410	47595503	+	ATP10D	3153.05	3694.62	2611.48	0.706833	-0.500558	0.749899	-0.415232	0.0313627	0.279229
chr20	31407699	31438211	+	MAPRE1	11351.4	12117.6	10585.3	0.873546	-0.195045	0.877076	-0.189227	0.03141	0.279229
chr21	15743437	15755509	-	HSPA13	7101.02	6014.67	8187.38	1.36123	0.444915	1.30187	0.380589	0.0314117	0.279229
chr2	239047363	239061547	+	KLHL30	80.2036	36.0281	124.379	3.45228	1.78755	1.4341	0.520141	0.0314112	0.279229
chr4	160188998	160281301	+	RAPGEF2	2142.36	1973.95	2310.76	1.17062	0.227277	1.15763	0.211177	0.0314353	0.279263
chr2	97513724	97523756	-	ANKRD39	326.88	360.034	293.727	0.815831	-0.293658	0.829407	-0.269847	0.0314984	0.279649
chr1	160313063	160328742	+	NCSTN	8386.41	7706.7	9066.11	1.17639	0.23437	1.1734	0.230693	0.031553	0.279959
chr3	69788586	70017488	+	MITF	167.561	223.205	111.917	0.501407	-0.995946	0.688895	-0.537644	0.0315925	0.27996
chr1	221052743	221058400	+	HLX	278.17	320.404	235.936	0.736371	-0.441495	0.766702	-0.383263	0.0315878	0.27996
chr5	123972610	124080805	-	ZNF608	124.535	72.4793	176.592	2.43644	1.28478	1.44454	0.530613	0.0316392	0.280199
chr17	28903483	28964484	+	LRRC37BP1	1064.49	1163.16	965.814	0.830335	-0.268234	0.831595	-0.266047	0.0316886	0.280462
chr1	40223903	40254533	-	BMP8B	6.90972	12.2359	1.58351	0.129414	-2.94993	0.751433	-0.412284	0.0318953	0.280768
chr6	158530536	158589312	-	SERAC1	886.074	1000.32	771.832	0.771587	-0.374098	0.793309	-0.334046	0.0318444	0.280768
chr16	75480923	75498584	-	TMEM170A	198.52	216.591	180.449	0.833135	-0.263378	0.840127	-0.251321	0.0317695	0.280768
chr22	39101807	39129592	+	GTPBP1	2421.09	2271.6	2570.58	1.13162	0.178385	1.1237	0.16826	0.0317902	0.280768
chr22	18632758	18660162	+	USP18	364.718	270.292	459.144	1.6987	0.764428	1.41356	0.499333	0.0318711	0.280768
chr17	41003201	41010147	+	AOC3	15.4863	10.5613	20.4112	1.93264	0.950572	1.45258	0.53862	0.0318971	0.280768
chr13	43460524	43566407	-	EPSTI1	204.459	119.239	289.679	2.42939	1.28059	1.44356	0.529633	0.031901	0.280768
chr5	34017963	34043371	-	C1QTNF3	197.373	105.278	289.468	2.74955	1.4592	1.44291	0.52898	0.031892	0.280768
chr17	47035918	47045955	-	GIP	7.51393	3.77271	11.2551	2.9833	1.57691	1.42206	0.507985	0.0318804	0.280768
chr11	215030	236362	-	SIRT3	504.698	454.986	554.411	1.21852	0.285133	1.20259	0.266143	0.0319448	0.28098
chr2	210288771	210598834	+	MAP2	179.955	225.636	134.275	0.595093	-0.748813	0.717601	-0.478747	0.0319829	0.281141
chr3	33191537	33260707	-	SUSD5	560.779	807.145	314.414	0.389539	-1.36016	0.693392	-0.528257	0.0320537	0.28141
chr11	94800041	94804387	+	SRSF8	1484.41	1376.2	1592.62	1.15726	0.210708	1.16465	0.219895	0.0320658	0.28141
chr9	109625378	109773796	+	ZNF462	313.929	240.88	386.978	1.60652	0.683936	1.40001	0.48544	0.0320728	0.28141
chr20	2442281	2451499	-	SNRPB	7205.77	7804.18	6607.35	0.846642	-0.240176	0.858238	-0.22055	0.0321941	0.2823
chr11	104896237	104905884	-	CASP1	131.706	95.6387	167.773	1.75424	0.810846	1.41917	0.50505	0.0322488	0.282604
chr9	118916071	119164600	+	PAPPA	6430.2	9830.41	3029.98	0.308226	-1.69794	0.689889	-0.535563	0.0322892	0.282725
chr15	67813522	67819641	+	C15orf61	270.793	297.604	243.983	0.819824	-0.286613	0.833577	-0.262612	0.0323023	0.282725
chr4	76942269	76944689	-	CXCL10	39.289	3.08765	75.4904	24.4492	4.61171	1.27245	0.347613	0.0323445	0.28292
chr17	29109702	29151778	-	CRLF3	1094.21	1190.44	997.981	0.838332	-0.254406	0.846235	-0.24087	0.032389	0.283134
chr8	20103676	20112803	-	LZTS1	1253.66	1526.75	980.572	0.642261	-0.638769	0.719636	-0.474661	0.0325568	0.284427
chr11	35684353	35830930	+	TRIM44	5144.22	5458.76	4829.69	0.88476	-0.176642	0.887403	-0.172339	0.03262	0.284804
chr17	34058679	34070540	+	RASL10B	78.625	107.241	50.0088	0.466321	-1.1006	0.690911	-0.533429	0.0327526	0.285786
chr14	20915207	20923267	-	OSGEP	998.95	911.361	1086.54	1.19222	0.253645	1.18031	0.239168	0.0327752	0.285808
chr5	170288896	170727019	+	RANBP17	159.16	214.919	103.401	0.481118	-1.05554	0.689815	-0.535718	0.0328531	0.286312
chr20	18364011	18447829	-	DZANK1	92.4859	83.6923	101.28	1.21014	0.275177	1.19825	0.260923	0.0329359	0.286857
chr8	143293441	143484610	-	TSNARE1	198.458	169.552	227.364	1.34097	0.423278	1.27667	0.352387	0.033037	0.287386
chr11	612555	615999	-	IRF7	216.28	156.144	276.417	1.77026	0.823965	1.42236	0.508286	0.0330299	0.287386
chr4	7760440	7941653	-	AFAP1	11703.3	13678.7	9727.87	0.711167	-0.491741	0.749748	-0.415523	0.0332155	0.28823
chr4	76567953	76598667	-	G3BP2	9318.98	10108	8530.02	0.843892	-0.24487	0.850955	-0.232846	0.0332354	0.28823
chr6	56819773	56892142	+	BEND6	709.993	630.773	789.213	1.25118	0.323294	1.22924	0.297768	0.0332313	0.28823
chr8	80947103	81083894	-	TPD52	12.9193	5.0354	20.8032	4.13138	2.04662	1.37133	0.455575	0.0332209	0.28823
chr3	179512747	179754841	-	PEX5L	35.7236	5.08226	66.3649	13.0581	3.70688	1.29581	0.373857	0.0332069	0.28823
chr17	6659156	6678964	+	XAF1	726.696	525.228	928.164	1.76716	0.821436	1.43535	0.521403	0.0333077	0.28868
chr17	6544222	6547861	+	TXNDC17	1856.34	1961.94	1750.74	0.89235	-0.164319	0.896549	-0.157546	0.0333371	0.288759
chrX	102930426	102943086	-	MORF4L2	18428.4	19993.1	16863.7	0.843479	-0.245577	0.850539	-0.23355	0.0334164	0.28927
chr13	60239721	60738119	-	DIAPH3	5762.34	6759.5	4765.18	0.70496	-0.504386	0.754371	-0.406654	0.0334717	0.289483
chr6	55921388	56112378	-	COL21A1	11.3909	7.05226	15.7295	2.23042	1.15731	1.44282	0.528896	0.0334818	0.289483
chr4	53457127	53525502	-	USP46	1499.21	1629.66	1368.77	0.839909	-0.251695	0.848912	-0.236313	0.0335902	0.289891
chr4	109541722	109551639	+	RPL34	9634.08	10213.5	9054.64	0.886534	-0.173751	0.890324	-0.167597	0.0335714	0.289891
chr9	136890561	136896719	+	LINC00094	1511.77	1362.31	1661.23	1.21942	0.286198	1.20178	0.265173	0.0335898	0.289891
chr6	30312906	30314635	+	RPP21	95.8578	108.085	83.6312	0.773757	-0.370048	0.814333	-0.296309	0.0336251	0.290016
chr1	43855556	43919918	+	SZT2	1831.58	1667.99	1995.18	1.19616	0.258409	1.19362	0.255341	0.0337294	0.290739
chr1	43766566	43788781	+	TIE1	17.883	12.2569	23.5091	1.91804	0.93963	1.44365	0.529726	0.0337593	0.290767
chr17	66263167	66287405	-	SLC16A6	93.1272	50.2103	136.044	2.70949	1.43802	1.42573	0.5117	0.0337735	0.290767
chr22	19775934	19842462	-	GNB1L	323.989	361.349	286.63	0.793222	-0.334203	0.807233	-0.308942	0.0339428	0.291237
chr14	59939406	59951073	-	L3HYPDH	748.181	823.691	672.671	0.816654	-0.292203	0.835023	-0.260112	0.033857	0.291237
chr1	153920148	153931132	-	CRTC2	1595.64	1488.1	1703.19	1.14455	0.194775	1.14149	0.190912	0.0339739	0.291237
chr17	7093210	7123369	-	DLG4	1280.02	1181.16	1378.87	1.16738	0.223279	1.16277	0.217566	0.0339858	0.291237
chr19	50380682	50392007	+	TBC1D17	1919.84	1707.06	2132.61	1.24928	0.321102	1.22746	0.295681	0.0339585	0.291237
chr7	73868120	74016920	+	GTF2IRD1	1241.78	1083.43	1400.12	1.2923	0.369945	1.25337	0.325818	0.0339672	0.291237
chr17	45915047	45918699	-	SCRN2	818.507	688.669	948.345	1.37707	0.461602	1.3019	0.380615	0.0339248	0.291237
chr6	5085720	5087455	+	PPP1R3G	79.3075	56.6554	101.96	1.79964	0.847711	1.41917	0.505046	0.0340125	0.291237
chr17	38171614	38174066	+	CSF3	30.6192	3.82041	57.418	15.0293	3.9097	1.28611	0.363014	0.0340026	0.291237
chrX	31137345	33357726	-	DMD	360.995	572.024	149.965	0.262165	-1.93145	0.725807	-0.462343	0.0340395	0.291293
chr5	175386534	175395318	-	THOC3	435.272	385.621	484.923	1.25751	0.330573	1.23957	0.30984	0.0341133	0.291748
chr15	38545052	38649450	+	SPRED1	3446.43	3851.18	3041.69	0.789809	-0.340423	0.808859	-0.306039	0.0341981	0.292298
chr5	146770371	146889619	-	DPYSL3	8528.76	7512.05	9545.46	1.27069	0.345607	1.22192	0.289155	0.0342186	0.292298
chr2	224839765	224904036	-	SERPINE2	156972	114623	199322	1.73893	0.798197	1.43276	0.518796	0.0342405	0.292309
chr1	98676267	98738214	+	LOC729987	15.394	10.657	20.1311	1.889	0.917626	1.4378	0.523867	0.0342853	0.292516
chr5	41730167	41870791	-	OXCT1	4269.83	4649.1	3890.55	0.836838	-0.256979	0.844076	-0.244555	0.0343452	0.292851
chr17	44839872	44896126	-	WNT3	286.148	335.131	237.165	0.707679	-0.498834	0.760614	-0.394763	0.0344313	0.293409
chr1	61542946	61928460	+	NFIA	215.268	256.393	174.143	0.679204	-0.558084	0.730946	-0.452163	0.0346011	0.293411
chr20	814340	826922	+	FAM110A	410.012	455.634	364.39	0.799743	-0.322392	0.804007	-0.314721	0.0345697	0.293411
chr10	75196186	75255782	-	PPP3CB	4467.32	4899.72	4034.92	0.8235	-0.280159	0.83356	-0.262642	0.0344808	0.293411
chr9	95375466	95432547	-	IPPK	896.727	964.422	829.032	0.859616	-0.218237	0.864482	-0.210093	0.0345649	0.293411
chr12	125549925	125627871	+	AACS	1797.46	1625.22	1969.7	1.21196	0.277339	1.1951	0.257132	0.0345023	0.293411
chr5	150040403	150058930	+	MYOZ3	34.2435	22.8246	45.6624	2.00057	1.00041	1.44334	0.529411	0.0346023	0.293411
chr14	52781016	52795322	+	PTGER2	643.571	428.591	858.55	2.00319	1.0023	1.44345	0.52952	0.0346173	0.293411
chr10	71211226	71267423	+	TSPAN15	146.155	91.2848	201.025	2.20217	1.13893	1.44432	0.530392	0.0345517	0.293411
chr8	17433942	17500642	+	PDGFRL	15.2125	6.50767	23.9173	3.67525	1.87784	1.39745	0.482792	0.0345014	0.293411
chrX	3226609	3264684	-	MXRA5	8029.98	4308.29	11751.7	2.72769	1.44768	1.42794	0.513934	0.0346473	0.29349
chr18	77732867	77748532	-	TXNL4A	2849.35	2961.42	2737.29	0.924315	-0.113543	0.926001	-0.110915	0.0346982	0.293746
chr2	74362528	74375039	-	BOLA3	936.309	1012.97	859.649	0.848643	-0.236769	0.851789	-0.231432	0.0347276	0.293821
chr20	46130601	46285621	+	NCOA3	3211.04	3540.84	2881.24	0.813717	-0.297401	0.83067	-0.267652	0.0347813	0.294016
chr9	100883257	100954956	-	CORO2A	87.3113	67.0082	107.614	1.60599	0.683462	1.38007	0.46474	0.0347921	0.294016
chr5	159502892	159546452	-	PWWP2A	996.653	1077.95	915.359	0.849169	-0.235876	0.855726	-0.22478	0.0348707	0.294344
chr2	45879043	46415129	+	PRKCE	628.857	576.314	681.401	1.18234	0.24165	1.16786	0.223866	0.0348723	0.294344
chr22	50750392	50765489	-	DENND6B	150.985	124.12	177.85	1.43289	0.518923	1.349	0.431888	0.0349189	0.294563
chr14	24780705	24787242	+	LTB4R	140.987	120.17	161.804	1.34646	0.429169	1.28531	0.362118	0.0350011	0.29473
chr20	50003494	50179370	-	NFATC2	226.782	165.753	287.811	1.73639	0.79609	1.4233	0.509235	0.0349843	0.29473
chr5	80529139	80562217	+	CKMT2	5.42712	1.83875	9.01549	4.90306	2.29368	1.3479	0.430714	0.0349869	0.29473
chr17	46684595	46688383	-	HOXB7	733.566	435.535	1031.6	2.36858	1.24402	1.43664	0.522696	0.035029	0.294791
chr16	56225251	56391356	+	GNAO1	35.8863	49.95	21.8227	0.436892	-1.19465	0.693516	-0.528	0.0351871	0.295775
chr2	8811114	8821993	-	LOC100506299	38.8441	31.973	45.7151	1.4298	0.515815	1.34008	0.422323	0.0351876	0.295775
chr9	131038425	131051268	+	SWI5	1155.77	1076.24	1235.3	1.14779	0.198859	1.14249	0.192183	0.0352707	0.295925
chr8	145579088	145582183	-	FBXL6	746.548	668.178	824.919	1.23458	0.30402	1.20604	0.270278	0.035295	0.295925
chr22	36622255	36636000	-	APOL2	1848.87	1621.42	2076.32	1.28056	0.356773	1.2406	0.311037	0.0352697	0.295925
chr14	105190534	105213647	+	ADSSL1	64.6959	52.4892	76.9027	1.46512	0.551015	1.34456	0.427132	0.0353094	0.295925
chr1	149576262	149672983	+	LOC103091866	21.6355	15.7606	27.5104	1.74552	0.803661	1.42173	0.507651	0.0352342	0.295925
chr1	16558182	16563659	-	RSG1	142.593	126.519	158.667	1.25409	0.326645	1.24482	0.315934	0.0353509	0.296098
chr2	157291965	157442915	+	GPD2	4554.82	5206.5	3903.14	0.749666	-0.415679	0.782307	-0.354194	0.0354	0.296177
chr1	229761981	229795946	+	URB2	1034.35	1113.94	954.765	0.857103	-0.222459	0.862992	-0.21258	0.035402	0.296177
chr15	50569389	50647605	-	GABPB1	1294.71	1441.01	1148.4	0.796939	-0.32746	0.809756	-0.304441	0.0354844	0.296247
chrX	118672112	118699397	-	CXorf56	909.293	947.092	871.495	0.92018	-0.120012	0.922485	-0.116402	0.0354889	0.296247
chr6	119498366	119670931	-	MAN1A1	3368.92	2784.96	3952.87	1.41937	0.505247	1.34197	0.424358	0.0354506	0.296247
chr11	30406040	30607930	-	MPPED2	78.7186	25.1358	132.301	5.26346	2.39601	1.33024	0.411685	0.0354938	0.296247
chr6	89319616	89673348	-	RNGTT	1804.35	1962.17	1646.53	0.839135	-0.253026	0.847312	-0.239034	0.0356269	0.297072
chr1	182567758	182573548	-	RGS16	105.249	45.7898	164.708	3.59705	1.84682	1.39245	0.477631	0.0356345	0.297072
chr5	85913784	85916583	+	COX7C	4137.88	4390.66	3885.1	0.884857	-0.176484	0.893396	-0.162628	0.0356751	0.297237
chr16	776936	779715	+	HAGHL	309.171	249.379	368.962	1.47952	0.565128	1.33616	0.418091	0.0358486	0.298507
chr16	82660399	83830215	+	CDH13	10446.3	12283.2	8609.4	0.700911	-0.512696	0.745801	-0.423137	0.0358906	0.298682
chr1	109656585	109749403	+	KIAA1324	70.492	53.7358	87.2482	1.62365	0.699242	1.40677	0.492392	0.0359444	0.298955
chr19	53970989	53997546	+	ZNF813	193.1	217.496	168.704	0.775665	-0.366495	0.797395	-0.326633	0.0359933	0.299102
chr1	173204199	173446294	-	LOC100506023	37.4731	31.2371	43.7092	1.39927	0.484679	1.32081	0.401427	0.0360042	0.299102
chr1	98510799	98510907	-	MIR2682	15.7122	20.5805	10.8438	0.526897	-0.924406	0.699495	-0.515614	0.0360403	0.299143
chr17	30814105	30818271	+	CDK5R1	324.442	367.486	281.399	0.765741	-0.385071	0.783922	-0.351218	0.0360512	0.299143
chr15	69070875	69113261	-	ANP32A	4021.31	4362.85	3679.76	0.84343	-0.24566	0.847018	-0.239535	0.036127	0.299422
chr12	16035288	16056410	+	STRAP	9980.61	10765.2	9196.06	0.854242	-0.227284	0.860331	-0.217036	0.0361161	0.299422
chr20	43514240	43537175	+	YWHAB	22979.3	24449	21509.6	0.879772	-0.184798	0.884758	-0.176645	0.0361882	0.299755
chr1	19629202	19638640	-	AKR7A2	2765.93	2540.63	2991.22	1.17735	0.235548	1.16649	0.222173	0.036226	0.299893
chr17	73028662	73061984	+	KCTD2	2194.15	2035.23	2353.07	1.15617	0.209352	1.1476	0.198625	0.0363044	0.300367
chr1	32042086	32053287	+	TINAGL1	595.53	1108.44	82.6241	0.0745412	-3.74582	0.780339	-0.357828	0.0363774	0.300461
chr4	124317950	124324915	+	SPRY1	75.6178	106.085	45.1503	0.425605	-1.23241	0.695982	-0.522877	0.0364595	0.300461
chr4	170907748	170947429	-	MFAP3L	1071.83	1302.06	841.595	0.646357	-0.629596	0.718942	-0.476054	0.0365482	0.300461
chr22	50609160	50618724	+	PANX2	109.47	130.916	88.0228	0.672359	-0.572696	0.736122	-0.441984	0.0363811	0.300461
chr22	30821611	30825041	+	MTFP1	329.864	382.207	277.521	0.726101	-0.461757	0.764066	-0.38823	0.0364168	0.300461
chr6	30227339	30234728	+	HLA-L	64.7773	74.5377	55.0169	0.738108	-0.438095	0.771456	-0.374344	0.0363567	0.300461
chr14	89622516	90085494	-	FOXN3	3595.38	4049.42	3141.35	0.775753	-0.366331	0.797367	-0.326685	0.0364856	0.300461
chr7	27870193	28220437	-	JAZF1	1678.86	1874.76	1482.96	0.791011	-0.33823	0.808254	-0.30712	0.0365428	0.300461
chr19	18794425	18893143	+	CRTC1	550.096	479.951	620.242	1.2923	0.369945	1.25238	0.324676	0.036541	0.300461
chr1	11845787	11866160	-	MTHFR	990.464	843.75	1137.18	1.34777	0.43057	1.28247	0.358923	0.0365118	0.300461
chr9	33673502	33677418	-	PTENP1	8.27519	4.31478	12.2356	2.83574	1.50372	1.41574	0.501552	0.0364732	0.300461
chr2	27719706	27746550	+	GCKR	16.7624	11.9597	21.5651	1.80314	0.850515	1.42902	0.51503	0.0366301	0.30096
chr12	8388011	8395160	+	LOC101927905	14.2864	21.5634	7.00937	0.325059	-1.62123	0.705725	-0.502823	0.0367414	0.301005
chr2	208627310	208634143	-	FZD5	196.301	226.19	166.411	0.735713	-0.442785	0.76013	-0.395681	0.0367158	0.301005
chr4	110736666	110745893	+	GAR1	1098.68	1212.21	985.154	0.812692	-0.29922	0.82487	-0.277762	0.0366707	0.301005
chr15	67493013	67547536	-	AAGAB	2536.7	2705.55	2367.86	0.875188	-0.192336	0.877047	-0.189274	0.0367018	0.301005
chr4	671711	675817	+	MYL5	263.091	218.213	307.969	1.41133	0.497051	1.33198	0.413574	0.0367247	0.301005
chr15	44957930	44969086	-	PATL2	8.20252	4.93272	11.4723	2.32576	1.2177	1.43421	0.520254	0.0367875	0.301208
chr10	111967363	112047123	+	MXI1	587.189	515.053	659.325	1.28011	0.35627	1.25596	0.328792	0.036823	0.301325
chr1	213029946	213031480	-	FLVCR1-AS1	53.792	73.7678	33.8163	0.458416	-1.12527	0.696043	-0.522752	0.036941	0.301599
chr2	65454829	65498390	+	ACTR2	35890.5	40241.3	31539.7	0.783765	-0.351508	0.805424	-0.312179	0.0369431	0.301599
chr10	126630692	126676005	+	ZRANB1	2373.79	2552.61	2194.97	0.859892	-0.217772	0.863716	-0.211372	0.0368914	0.301599
chr2	86371055	86422893	-	IMMT	5369.1	5626.38	5111.82	0.908545	-0.13837	0.909096	-0.137496	0.0369626	0.301599
chr3	49133365	49142562	-	QARS	6780.15	6366.93	7193.36	1.1298	0.176068	1.12594	0.171127	0.0369511	0.301599
chr1	1215816	1227409	+	SCNN1D	86.1878	69.801	102.575	1.46953	0.555353	1.34458	0.427152	0.0370173	0.301872
chr1	180601146	180859415	+	XPR1	3427.09	3828.22	3025.96	0.790435	-0.339282	0.80812	-0.307358	0.0371943	0.302485
chr19	6729925	6737633	-	GPR108	2006.3	1816.13	2196.47	1.20943	0.274323	1.19271	0.254238	0.0371457	0.302485
chr9	127115752	127121463	+	LOC100129034	3715.99	3236.94	4195.05	1.29599	0.374055	1.25835	0.331529	0.0372067	0.302485
chr17	40996609	41002724	+	AOC2	30.4635	24.7274	36.1996	1.46394	0.549861	1.34723	0.429994	0.0371661	0.302485
chr11	27015628	27018632	+	FIBIN	386.833	285.812	487.854	1.7069	0.771382	1.4072	0.492826	0.0371984	0.302485
chr1	220863628	220872499	+	C1orf115	34.1713	21.4979	46.8447	2.17904	1.12369	1.43696	0.523016	0.0372201	0.302485
chr1	17393256	17445948	-	PADI2	139.702	205.497	73.9065	0.359648	-1.47534	0.710644	-0.4928	0.0373467	0.303149
chr10	92631709	92668312	+	RPP30	1489.32	1649.01	1329.62	0.806316	-0.310584	0.825019	-0.277501	0.037387	0.303149
chr2	37458774	37476303	+	NDUFAF7	481.062	516.269	445.856	0.863611	-0.211547	0.868615	-0.203211	0.0373861	0.303149
chr10	103867325	103880210	-	LDB1	2469.49	2202.26	2736.72	1.24268	0.31346	1.21975	0.286588	0.0373469	0.303149
chr12	54410636	54424607	+	HOXC6	1737.19	1023.31	2451.06	2.39522	1.26016	1.42868	0.514683	0.0374433	0.303431
chr2	176040986	176046490	-	ATP5G3	6620.18	6886.83	6353.53	0.922562	-0.116282	0.924709	-0.112928	0.0374864	0.303557
chr1	152285935	152339168	+	FLG-AS1	129.728	85.4239	174.032	2.03727	1.02664	1.43308	0.519123	0.0375015	0.303557
chr12	5019073	5027422	+	KCNA1	21.0516	39.6268	2.47652	0.062496	-4.00009	0.789135	-0.341656	0.0375452	0.303738
chr19	10623418	10628668	-	S1PR5	70.5673	96.3061	44.8285	0.46548	-1.10321	0.69645	-0.521909	0.0375967	0.303975
chr7	41728601	41742706	-	INHBA	5739.35	7089.87	4388.83	0.619028	-0.691923	0.710633	-0.492822	0.0376173	0.303975
chr13	108921977	108960832	+	TNFSF13B	26.8515	17.894	35.8091	2.00118	1.00085	1.435	0.521048	0.0376907	0.304395
chr19	53716201	53719355	+	ZNF818P	147.731	173.837	121.624	0.699645	-0.515305	0.751703	-0.411765	0.0377174	0.304438
chr14	96001323	96011055	+	GLRX5	1439.9	1561.78	1318.01	0.843912	-0.244836	0.856212	-0.223961	0.0377732	0.304562
chr2	154333852	154335322	-	RPRM	21.9891	0.981215	42.997	43.8202	5.45352	1.24819	0.319842	0.0377756	0.304562
chr10	88428206	88495824	+	LDB3	48.9745	72.4856	25.4635	0.35129	-1.50926	0.711357	-0.491355	0.0378007	0.304591
chr15	32933870	32989298	+	SCG5	1076.49	1394.08	758.902	0.544375	-0.877328	0.700586	-0.513366	0.0379127	0.305232
chr5	176946790	176981548	-	FAM193B	797.418	726.359	868.478	1.19566	0.257807	1.18591	0.246	0.0379232	0.305232
chr4	66185281	66536213	-	EPHA5	77.4068	145.359	9.45472	0.065044	-3.94244	0.787005	-0.345555	0.0380219	0.305508
chr20	60711783	60718514	-	PSMA7	8972.13	9509.83	8434.43	0.886916	-0.17313	0.892574	-0.163956	0.0379876	0.305508
chr9	97021578	97065291	+	ZNF169	57.5447	51.8354	63.2539	1.22028	0.287216	1.21047	0.275565	0.0380058	0.305508
chr14	62162119	62214977	+	HIF1A	43909.9	49847.2	37972.6	0.761781	-0.392551	0.788531	-0.34276	0.0381062	0.305812
chr4	170015407	170192249	-	SH3RF1	6363.72	7067.67	5659.77	0.800797	-0.320491	0.809021	-0.30575	0.0381955	0.305812
chr7	29685538	29724754	-	LOC646762	373.936	406.332	341.541	0.840546	-0.250601	0.849405	-0.235476	0.0381376	0.305812
chr1	33145507	33168361	-	SYNC	8735.72	9425.44	8046	0.853647	-0.228288	0.857007	-0.222621	0.0381443	0.305812
chr1	109941653	109969108	-	PSMA5	4855.81	5163.2	4548.43	0.880933	-0.182896	0.888729	-0.170185	0.0381949	0.305812
chr22	41253085	41328823	+	XPNPEP3	736.709	686.67	786.747	1.14574	0.196282	1.14424	0.194386	0.0382104	0.305812
chr15	78799906	78829715	+	HYKK	45.9577	38.8832	53.0322	1.36388	0.447722	1.30469	0.383706	0.0382075	0.305812
chr10	95066186	95242074	-	MYOF	61259.4	66719.5	55799.3	0.836327	-0.257861	0.84174	-0.248553	0.0383416	0.30669
chr12	54392806	54393794	-	HOXC-AS1	19.6928	13.4899	25.8957	1.91964	0.940832	1.43223	0.518262	0.0386575	0.309043
chr19	8023457	8070529	-	ELAVL1	5503.2	5791.48	5214.92	0.900446	-0.151288	0.904148	-0.145369	0.0387281	0.309433
chr14	77893018	77923983	-	VIPAS39	1043.99	978.025	1109.96	1.1349	0.182567	1.1382	0.186758	0.0387512	0.309443
chr20	2774715	2781292	-	CPXM1	24.6771	34.6232	14.731	0.425467	-1.23288	0.700572	-0.513396	0.0387839	0.309531
chr13	110959631	111165373	+	COL4A2	57836.4	69026.3	46646.5	0.675778	-0.565378	0.733833	-0.446476	0.0388246	0.309682
chr2	238969565	239008054	+	SCLY	21.0696	24.7411	17.3982	0.703209	-0.507975	0.757098	-0.401449	0.0389011	0.31008
chr2	24252206	24270296	-	C2orf44	855.16	903.741	806.58	0.892489	-0.164093	0.896006	-0.15842	0.0389182	0.31008
chr16	69373415	69377013	+	NIP7	2363.12	2532.38	2193.87	0.866326	-0.207019	0.87366	-0.194855	0.0389679	0.310115
chr16	84211453	84220676	-	TAF1C	1233.92	1147.98	1319.86	1.14972	0.201286	1.1379	0.186372	0.038988	0.310115
chr9	103340361	103350669	+	MURC	190.537	151.774	229.301	1.51081	0.595323	1.38922	0.474278	0.038953	0.310115
chr20	34359923	34538288	+	PHF20	3227.19	3448.81	3005.57	0.871482	-0.198456	0.8753	-0.192151	0.0390155	0.31016
chr6	75947391	75953644	-	COX7A2	4110.95	4308.64	3913.25	0.908233	-0.138865	0.909715	-0.136513	0.0390384	0.310169
chr1	37920480	37940044	-	LINC01137	108.198	92.7262	123.669	1.3337	0.415439	1.27381	0.349154	0.0390931	0.310257
chr21	47581062	47604373	-	SPATC1L	387.127	302.976	471.277	1.55549	0.637369	1.37005	0.454232	0.0390732	0.310257
chr12	66151800	66220754	-	RPSAP52	297.729	359.467	235.992	0.656504	-0.607124	0.729728	-0.45457	0.0391817	0.310612
chr22	31003070	31023047	+	TCN2	359.221	289.731	428.711	1.47969	0.565293	1.36549	0.449414	0.0391661	0.310612
chr16	2205799	2228130	+	TRAF7	5499.54	5130.35	5868.72	1.14392	0.19399	1.1401	0.189162	0.0392509	0.310988
chr12	54574142	54582778	-	SMUG1	803.663	752.245	855.081	1.13671	0.184859	1.13151	0.178255	0.0392923	0.311063
chr12	112123857	112194911	+	ACAD10	695.209	637.206	753.212	1.18205	0.241296	1.17371	0.231081	0.039326	0.311063
chr17	77019016	77045870	+	C1QTNF1	542.524	378.939	706.109	1.86338	0.897925	1.42614	0.512116	0.0393218	0.311063
chr14	55518362	55536912	+	MAPK1IP1L	6248.75	6524.83	5972.67	0.915374	-0.127566	0.915614	-0.127188	0.0393881	0.311381
chr5	148961135	149014527	+	ARHGEF37	59.2904	43.5103	75.0706	1.72535	0.786893	1.41285	0.498608	0.0395152	0.312212
chr1	110602997	110613322	-	ALX3	8.24162	15.9182	0.56508	0.0354991	-4.81607	0.797159	-0.327061	0.0395426	0.312255
chr10	118642888	118886097	-	KIAA1598	491.819	599.353	384.285	0.641166	-0.641229	0.725652	-0.462651	0.0396298	0.312689
chr6	146864828	146876086	+	RAB32	3497.42	3771.31	3223.52	0.854749	-0.226428	0.863361	-0.211965	0.0396415	0.312689
chr8	66514691	66546452	-	ARMC1	2827.1	3104.92	2549.27	0.821042	-0.284472	0.833254	-0.263172	0.0396937	0.312753
chr6	149539759	149732749	+	TAB2	4855.17	5252.47	4457.88	0.84872	-0.236639	0.852414	-0.230373	0.0396775	0.312753
chr12	54332576	54340328	+	HOXC13	13.2729	24.8348	1.71102	0.0688961	-3.85943	0.788597	-0.34264	0.0399023	0.314048
chr1	246729639	246831884	+	CNST	4975.08	5582.95	4367.21	0.78224	-0.354317	0.793012	-0.334585	0.0399016	0.314048
chr5	140743898	140892546	+	PCDHGA5	141.282	95.3228	187.242	1.96429	0.97401	1.4284	0.514398	0.0399349	0.314131
chr17	15879875	15903006	-	ZSWIM7	395.229	365.274	425.184	1.16401	0.219108	1.153	0.205394	0.0399592	0.314148
chr9	133320094	133376661	+	ASS1	2314.58	1742.16	2887	1.65714	0.728694	1.39341	0.478618	0.0400578	0.31475
chr1	203020311	203047864	+	PPFIA4	197.715	150.534	244.896	1.62684	0.702076	1.37797	0.462541	0.0401553	0.315341
chr20	47240793	47444420	-	PREX1	633.584	484.859	782.309	1.61348	0.690173	1.41583	0.501644	0.0402804	0.316149
chr5	172571445	172591390	+	BNIP1	487.252	517.936	456.567	0.881512	-0.181948	0.882708	-0.179992	0.0403241	0.316248
chr7	99717265	99723128	+	CNPY4	1602.45	1436.96	1767.95	1.23034	0.299058	1.21625	0.282438	0.0403375	0.316248
chr22	19437464	19466738	-	UFD1L	3195.27	3382.56	3007.97	0.889258	-0.169326	0.893699	-0.162139	0.0404249	0.316708
chr17	80347086	80376513	-	OGFOD3	1291.36	1174.38	1408.35	1.19924	0.262116	1.18316	0.242649	0.0404408	0.316708
chr4	148653453	148993927	+	ARHGAP10	1708.68	1834.31	1583.05	0.863023	-0.212529	0.867875	-0.204441	0.0405348	0.317269
chr8	144635557	144645231	+	GSDMD	1067.75	897.422	1238.08	1.3796	0.464249	1.31641	0.396608	0.0406557	0.31804
chr17	7311502	7323183	+	NLGN2	2744.61	2413.58	3075.63	1.2743	0.349707	1.24165	0.312257	0.0406784	0.318043
chr2	133429372	134326031	-	NCKAP5	48.077	68.4042	27.7498	0.405673	-1.30161	0.707161	-0.49989	0.0408843	0.318427
chr14	102690834	102771537	-	MOK	2960.97	3887.41	2034.53	0.523365	-0.93411	0.703154	-0.508088	0.0408129	0.318427
chr6	74134856	74162043	-	MB21D1	374.241	426.567	321.915	0.754665	-0.406092	0.781717	-0.355282	0.0408698	0.318427
chr9	95380332	95382817	+	LOC100128361	104.136	89.5328	118.74	1.32621	0.407314	1.26939	0.344138	0.040848	0.318427
chr2	220492292	220506702	+	SLC4A3	291.222	223.618	358.827	1.60464	0.682252	1.37073	0.454942	0.040874	0.318427
chr3	66429221	66550845	-	LRIG1	909.905	675.185	1144.63	1.69528	0.761522	1.40531	0.490891	0.040881	0.318427
chr12	52400729	52409673	+	GRASP	110.23	77.206	143.255	1.85549	0.8918	1.42504	0.510998	0.0407695	0.318427
chr19	59070553	59086164	+	LOC100131691	52.2338	44.119	60.3485	1.36786	0.451917	1.29853	0.376877	0.0409159	0.318499
chr14	71374122	71582099	+	PCNX	6407.61	6954.58	5860.64	0.842702	-0.246906	0.85226	-0.230635	0.0409991	0.318797
chr20	3127165	3140532	-	FASTKD5	1018.61	1073.84	963.379	0.897133	-0.156606	0.899979	-0.152038	0.0409792	0.318797
chr4	89011416	89152474	-	ABCG2	67.0899	42.1179	92.0619	2.18581	1.12817	1.42554	0.51151	0.0410827	0.319272
chr12	95611522	95696566	+	VEZT	3495.97	3111.92	3880.02	1.24683	0.31826	1.22063	0.287626	0.0411126	0.31933
chr14	92582468	92588153	-	NDUFB1	1071.51	1156.93	986.086	0.852329	-0.230518	0.857604	-0.221617	0.0411948	0.319794
chr9	139098182	139137687	-	QSOX2	1959.55	2117.27	1801.83	0.851012	-0.232748	0.857148	-0.222383	0.04125	0.319873
chr22	51017387	51021428	-	CHKB	67.1764	61.002	73.3509	1.20243	0.265959	1.1958	0.257979	0.0412277	0.319873
chr13	48985182	49018840	-	LPAR6	155.964	195.59	116.338	0.594805	-0.74951	0.712936	-0.488155	0.0413175	0.319889
chr6	41651716	41703997	-	TFEB	154.57	182.151	126.989	0.69716	-0.520438	0.752698	-0.409857	0.0413646	0.319889
chr19	49471382	49496610	-	GYS1	5108.72	4537.93	5679.51	1.25156	0.32373	1.23066	0.299429	0.0413636	0.319889
chr5	150157508	150176298	+	SMIM3	1858.15	1586.76	2129.54	1.34207	0.424456	1.28356	0.360151	0.0413503	0.319889
chr10	72972292	73062635	+	UNC5B	3376.73	2146.21	4607.25	2.14669	1.10211	1.41933	0.505207	0.0413146	0.319889
chr7	103112231	103629963	-	RELN	1756.39	3108.27	404.501	0.130137	-2.9419	0.765198	-0.386094	0.0414153	0.320107
chr11	82783108	82784754	+	RAB30-AS1	152.137	170.779	133.494	0.781676	-0.355357	0.793513	-0.333674	0.0414822	0.32045
chr1	85279086	85358896	-	LPAR3	19.8215	8.49851	31.1444	3.6647	1.87369	1.37431	0.458704	0.0415159	0.320536
chr2	10443030	10567743	+	HPCAL1	2195.67	2503.29	1888.04	0.754222	-0.406938	0.783296	-0.35237	0.0415606	0.320707
chr17	60501246	60527454	+	METTL2A	619.903	652.1	587.706	0.901251	-0.15	0.90254	-0.147938	0.0417003	0.321611
chr10	99400443	99436187	+	PI4K2A	3809.78	3515.65	4103.91	1.16733	0.22321	1.15337	0.205851	0.041771	0.321981
chr9	21994790	22121093	+	CDKN2B-AS1	45.0385	55.028	35.0489	0.636929	-0.650796	0.721258	-0.471413	0.041873	0.322418
chr4	121615929	121844013	-	PRDM5	297.898	317.488	278.308	0.876593	-0.190021	0.874059	-0.194198	0.0418713	0.322418
chr22	31058039	31063872	-	DUSP18	356.58	324.377	388.782	1.19855	0.26129	1.18476	0.244599	0.041906	0.322497
chr4	15004298	15071777	+	CPEB2	1906.96	2155.07	1658.84	0.769736	-0.377563	0.793158	-0.33432	0.0419586	0.322727
chr3	39149152	39180394	+	TTC21A	106.914	90.7802	123.048	1.35545	0.43877	1.29049	0.367917	0.0420048	0.322824
chr6	150238014	150244214	-	RAET1G	87.5057	69.2729	105.738	1.5264	0.610136	1.3526	0.43573	0.0420167	0.322824
chr14	53323989	53417815	-	FERMT2	17182.2	20084.4	14279.9	0.710997	-0.492086	0.757706	-0.40029	0.0420687	0.322862
chr9	86451615	86536380	-	KIF27	130.767	108.664	152.87	1.40681	0.492425	1.30949	0.389005	0.0420943	0.322862
chr9	135754290	135765418	+	C9orf9	128.451	106.734	150.168	1.40694	0.492557	1.31961	0.400107	0.0420716	0.322862
chr19	59009700	59023432	-	SLC27A5	42.4284	33.8591	50.9977	1.50618	0.59089	1.35887	0.442403	0.0421124	0.322862
chr1	161159538	161168845	-	ADAMTS4	1434.92	1768.3	1101.54	0.622937	-0.682841	0.727231	-0.459515	0.0421521	0.322992
chr7	23140847	23145322	-	KLHL7-AS1	14.8587	18.9324	10.7849	0.569653	-0.811845	0.704766	-0.504783	0.0422347	0.323451
chrX	68048840	68062006	+	EFNB1	472.537	382.436	562.639	1.4712	0.556991	1.34257	0.424996	0.0422768	0.323598
chr20	17550599	17588652	+	DSTN	30240.9	35268.8	25212.9	0.714878	-0.484231	0.759223	-0.397405	0.042399	0.323748
chr8	67834165	67837777	-	SNHG6	1171.88	1298.77	1044.99	0.804597	-0.313661	0.821038	-0.284478	0.0423493	0.323748
chr10	94050920	94113721	+	2016-03-05	2466.85	2723.57	2210.13	0.81148	-0.301372	0.833981	-0.261914	0.0423468	0.323748
chr5	139944420	139948683	+	SLC35A4	4168.02	3902.58	4433.47	1.13604	0.184008	1.13451	0.182071	0.0424102	0.323748
chr19	18704035	18717660	-	CRLF1	2963.81	1351.6	4576.02	3.38563	1.75942	1.37019	0.45438	0.0424015	0.323748
chr2	18059114	18114225	+	KCNS3	736.143	591.014	881.272	1.49112	0.576396	1.36376	0.447587	0.0424361	0.323772
chr9	35792406	35809728	+	NPR2	2354.69	2135.12	2574.25	1.20567	0.26984	1.19128	0.252516	0.0425714	0.324456
chr6	12717037	13288075	+	PHACTR1	145.32	91.7602	198.88	2.16739	1.11596	1.42306	0.509001	0.0425507	0.324456
chr19	45409039	45412650	+	APOE	168.165	219.404	116.927	0.532928	-0.907987	0.702947	-0.508513	0.0428239	0.324992
chr7	112402437	112430478	-	TMEM168	1535.19	1732.47	1337.9	0.77225	-0.37286	0.796341	-0.328542	0.042834	0.324992
chr1	211916799	212004114	-	LPGAT1	5720.32	6352.1	5088.54	0.801079	-0.319983	0.817461	-0.290779	0.0428305	0.324992
chr9	123578332	123605299	-	PSMD5	3827.61	4123.4	3531.81	0.856528	-0.223427	0.863249	-0.212151	0.0427151	0.324992
chr1	109472130	109506121	-	CLCC1	2440.52	2594.26	2286.79	0.881479	-0.182002	0.88268	-0.180038	0.042874	0.324992
chr12	8234807	8250373	+	NECAP1	1760.79	1849.96	1671.62	0.903598	-0.146247	0.906817	-0.141116	0.042939	0.324992
chrX	69506211	69509798	-	PDZD11	2356.07	2449.95	2262.2	0.923368	-0.115022	0.92407	-0.113927	0.0429137	0.324992
chr1	33722174	33766320	+	ZNF362	840.276	764.992	915.559	1.19682	0.259208	1.18249	0.241827	0.0429331	0.324992
chr17	62780959	62833302	-	PLEKHM1P	284.82	238.208	331.431	1.39135	0.476487	1.30574	0.384864	0.0428052	0.324992
chr22	39436673	39451975	+	APOBEC3F	176.998	147.204	206.792	1.40479	0.490358	1.31964	0.400147	0.042673	0.324992
chr1	1370903	1378262	+	VWA1	90.5394	68.5319	112.547	1.64226	0.71568	1.39274	0.477931	0.0427229	0.324992
chr4	57036361	57196890	+	KIAA1211	58.1237	29.4555	86.7919	2.94655	1.55902	1.38567	0.470584	0.0428503	0.324992
chr2	66662532	66799891	+	MEIS1	968.218	1134.81	801.63	0.706402	-0.501439	0.768091	-0.380652	0.0430848	0.325057
chr1	184020811	184043344	+	TSEN15	2600.67	2935.86	2265.48	0.771659	-0.373965	0.797366	-0.326685	0.0430113	0.325057
chr1	101491402	101552935	+	LOC102606465	166.174	185.878	146.47	0.787987	-0.343756	0.806149	-0.310882	0.0430344	0.325057
chr15	41523437	41574083	+	CHP1	4648.59	4496.72	4800.47	1.06755	0.0943002	1.07042	0.0981703	0.043031	0.325057
chr19	2867333	2878501	+	ZNF556	14.39	5.84021	22.9397	3.9279	1.97376	1.35032	0.433304	0.0430845	0.325057
chr11	45261853	45307884	-	SYT13	5.8769	2.03243	9.72138	4.78314	2.25796	1.3357	0.417596	0.0430545	0.325057
chr14	51186481	51297839	-	NIN	6511.79	7063.79	5959.79	0.84371	-0.245181	0.844369	-0.244054	0.0431809	0.325609
chr1	99729848	99775138	+	LPPR4	1339.25	1767.74	910.755	0.515209	-0.956771	0.703925	-0.506506	0.0432293	0.325802
chr17	5289346	5323059	-	NUP88	2564	2811.79	2316.21	0.823749	-0.279722	0.834411	-0.261169	0.0432952	0.325952
chr3	148847371	148891305	+	HPS3	2778.17	2991.56	2564.78	0.857339	-0.222062	0.864605	-0.209887	0.0432859	0.325952
chr4	86396284	86923823	+	ARHGAP24	2494.75	2839.29	2150.22	0.75731	-0.401044	0.782511	-0.353818	0.043404	0.326253
chr10	128593978	129250781	+	DOCK1	5848.03	6186.69	5509.37	0.89052	-0.16728	0.888174	-0.171085	0.043383	0.326253
chr11	94110477	94134585	-	GPR83	17.1579	7.36762	26.9483	3.65766	1.87092	1.36671	0.450704	0.0433943	0.326253
chr10	80828792	81076285	+	ZMIZ1	11821.8	10635	13008.6	1.22319	0.290644	1.20373	0.267514	0.0434478	0.326268
chr5	148521054	148639999	+	ABLIM3	3756.15	3185.86	4326.44	1.35802	0.4415	1.29104	0.368533	0.0434519	0.326268
chr1	2439975	2458035	-	PANK4	906.16	971.235	841.085	0.865995	-0.207569	0.869864	-0.201139	0.0435023	0.326474
chr1	234740015	234745271	-	IRF2BP2	4183.15	3905.83	4460.46	1.142	0.191566	1.1373	0.185611	0.0435472	0.326638
chr7	99156045	99174076	+	ZNF655	2846.49	3057.12	2635.86	0.862203	-0.2139	0.866703	-0.20639	0.0436204	0.326865
chr12	3000033	3050306	+	TULP3	3563.63	3355.2	3772.06	1.12424	0.168956	1.12051	0.16416	0.0436443	0.326865
chr1	89472360	89488549	-	GBP3	2769.48	2116.95	3422.02	1.61649	0.69286	1.38798	0.472982	0.0436464	0.326865
chr3	187439165	187463513	-	BCL6	1787.92	1636.81	1939.04	1.18464	0.244452	1.178	0.236337	0.0436811	0.326953
chr19	57321445	57352094	-	PEG3	6.02055	11.2502	0.790927	0.0703036	-3.83026	0.795668	-0.329762	0.0437539	0.327325
chr4	184415890	184425668	-	LOC389247	17.7887	20.9891	14.5883	0.695042	-0.524829	0.756598	-0.402401	0.0439651	0.328214
chr19	19903520	19932560	-	ZNF506	341.815	386.551	297.08	0.768542	-0.379805	0.790578	-0.339021	0.0439532	0.328214
chr15	75648133	75660968	-	MAN2C1	1891.67	1758.01	2025.34	1.15206	0.204218	1.15036	0.202089	0.0439274	0.328214
chr12	125811162	126146923	+	TMEM132B	380.058	283.968	476.149	1.67677	0.745681	1.41616	0.501981	0.0439402	0.328214
chr6	72596406	73112845	+	RIMS1	565.686	691.287	440.084	0.636616	-0.651506	0.718958	-0.47602	0.0442782	0.330044
chr20	2844841	3019315	+	PTPRA	4392.13	4247.34	4536.91	1.06818	0.0951504	1.06772	0.0945305	0.0442726	0.330044
chr11	118967213	118972785	-	DPAGT1	2194.5	2062.9	2326.09	1.12758	0.173232	1.13788	0.186352	0.0443288	0.330044
chr7	5229835	5273486	+	WIPI2	4498.93	4210.45	4787.41	1.13703	0.185271	1.12962	0.175833	0.0443026	0.330044
chrX	70338406	70362304	+	MED12	1747.59	1592.94	1902.25	1.19418	0.256017	1.18168	0.24084	0.044324	0.330044
chr21	33765442	33766266	+	C21orf119	95.7964	80.9433	110.649	1.367	0.451012	1.28973	0.36707	0.0443496	0.330044
chr7	152456834	152552464	+	ACTR3B	290.502	336.714	244.289	0.72551	-0.462932	0.787774	-0.344146	0.0444738	0.330795
chr1	26798902	26803133	+	HMGN2	23836.5	27122	20551.1	0.757726	-0.400251	0.778482	-0.361265	0.0445436	0.331142
chr7	150745379	150749843	+	ASIC3	21.6128	16.8302	26.3955	1.56834	0.649235	1.37366	0.458021	0.0446041	0.331418
chr1	68564142	68698284	-	WLS	2880.96	3358.78	2403.15	0.715481	-0.483014	0.774132	-0.369348	0.0447388	0.332245
chr3	195447753	195460424	+	MUC20	17.6977	11.9949	23.4005	1.95087	0.964118	1.41692	0.502762	0.0448382	0.33281
chr2	222282747	222437010	-	EPHA4	533.127	388.155	678.099	1.74698	0.804865	1.40987	0.495566	0.044894	0.33305
chr3	147103835	147124596	-	ZIC4	201.933	277.549	126.318	0.45512	-1.13568	0.706101	-0.502054	0.0450239	0.333609
chr2	170684018	170940639	+	UBR3	4044.87	4517	3572.74	0.790954	-0.338334	0.810332	-0.303414	0.044996	0.333609
chr1	208195588	208417665	-	PLXNA2	3201.28	2245.98	4156.58	1.85067	0.888051	1.4091	0.494773	0.0450398	0.333609
chr7	73703805	73820273	+	CLIP2	5474.02	4832.9	6115.14	1.26531	0.339495	1.22951	0.29808	0.0451111	0.333963
chr19	34287751	34306666	+	KCTD15	1268.05	1603.68	932.428	0.581431	-0.78232	0.715356	-0.483268	0.0452993	0.333965
chr14	51371935	51411248	-	PYGL	1911.95	2415.39	1408.52	0.583143	-0.778079	0.712992	-0.488041	0.0452364	0.333965
chr9	5510545	5571282	+	PDCD1LG2	4185.4	4797.99	3572.81	0.744648	-0.425369	0.776379	-0.365167	0.0452181	0.333965
chr14	23440383	23451851	-	AJUBA	3932.43	4380.19	3484.67	0.795552	-0.329971	0.803792	-0.315107	0.0452306	0.333965
chr2	128458597	128461407	+	SFT2D3	358.691	394.436	322.945	0.818752	-0.288502	0.832713	-0.264109	0.0452951	0.333965
chr11	74660292	74690076	+	SPCS2	4424.04	4822.68	4025.41	0.834683	-0.2607	0.84423	-0.244292	0.0451482	0.333965
chr7	36192836	36341152	+	EEPD1	221.219	185.057	257.382	1.39083	0.475947	1.307	0.386255	0.0452443	0.333965
chrX	2746863	2800861	+	GYG2	132.444	84.9256	179.962	2.11906	1.08342	1.41567	0.501483	0.045276	0.333965
chr15	40674922	40686489	+	KNSTRN	2899.86	3198.9	2600.83	0.813038	-0.298606	0.821602	-0.283488	0.0453644	0.334272
chrX	152599613	152618384	+	ZNF275	1628.92	1750.99	1506.85	0.860571	-0.216633	0.864898	-0.209398	0.0454216	0.334519
chr17	9153788	9479275	-	STX8	944.215	899.043	989.386	1.10049	0.138144	1.10134	0.139265	0.0455002	0.334678
chr19	37341260	37384120	+	ZNF345	84.4943	75.5049	93.4836	1.23811	0.308142	1.21886	0.285537	0.0455099	0.334678
chr11	6411644	6416228	+	SMPD1	9038.06	8000.28	10075.9	1.25944	0.33278	1.22744	0.295652	0.0455137	0.334678
chr6	100836750	100911551	-	SIM1	197.398	263.645	131.151	0.497455	-1.00736	0.706151	-0.501952	0.0455738	0.334946
chr22	19318224	19419219	-	HIRA	2626.45	2519.39	2733.51	1.08499	0.11768	1.08374	0.116014	0.0456835	0.335579
chr2	178977182	178994382	+	RBM45	611.049	650.028	572.069	0.880068	-0.184313	0.876552	-0.190089	0.045773	0.335889
chr19	14843509	14889353	-	EMR2	21.6524	6.3423	36.9625	5.82793	2.54298	1.3238	0.404684	0.0457715	0.335889
chr11	61129473	61136975	+	TMEM138	1314.12	1383.68	1244.57	0.899463	-0.152864	0.901934	-0.148907	0.0458356	0.336175
chr2	220361077	220363009	+	LOC100996693	14.3318	19.5115	9.15209	0.469061	-1.09215	0.706805	-0.500616	0.0458641	0.33621
chr16	725666	728268	+	RHBDL1	37.9387	30.505	45.3724	1.48738	0.57277	1.36055	0.444189	0.0459244	0.336306
chr8	130760442	130799134	-	GSDMC	9.15885	4.31456	14.0031	3.24555	1.69846	1.36656	0.450549	0.0459042	0.336306
chr3	49924436	49941306	-	MST1R	16.8627	11.4803	22.245	1.93767	0.95432	1.4104	0.496108	0.0459726	0.336486
chr12	120899471	120907558	-	SRSF9	5120.96	5389.55	4852.36	0.900328	-0.151478	0.90459	-0.144664	0.0461258	0.337433
chr21	37377618	37380593	+	LOC100996609	102.24	184.689	19.7905	0.107156	-3.22222	0.786921	-0.345709	0.046293	0.338477
chr22	20119364	20135530	+	ZDHHC8	3265.8	2980.49	3551.11	1.19145	0.25272	1.17258	0.229682	0.0463162	0.338477
chr12	32832134	32898584	+	DNM1L	5957.55	6459.84	5455.26	0.844488	-0.243851	0.852466	-0.230285	0.0463601	0.338624
chr1	71528974	71546972	-	ZRANB2	3555.26	3887.92	3222.6	0.828874	-0.270775	0.839731	-0.252	0.046432	0.338975
chr6	161768590	163148834	-	PARK2	29.7172	20.0127	39.4216	1.96983	0.978068	1.41398	0.499763	0.0464769	0.339129
chr3	9834179	9848789	+	ARPC4	7772.98	8248.81	7297.16	0.884632	-0.176851	0.887047	-0.172917	0.0465168	0.33924
chr11	64879326	64883707	+	TM7SF2	74.8551	50.7654	98.9448	1.94906	0.962779	1.39299	0.478181	0.0465399	0.33924
chr17	73257749	73262457	+	MRPS7	2177.84	2282.85	2072.82	0.907998	-0.139239	0.912567	-0.131998	0.0466144	0.339609
chr15	82380935	82390034	+	LOC101929690	20.1879	36.4532	3.92261	0.107607	-3.21616	0.788077	-0.343592	0.0466414	0.339632
chr19	59067079	59070343	-	UBE2M	3157.09	3315.98	2998.2	0.904166	-0.14534	0.905108	-0.143838	0.0466827	0.339759
chr6	142623056	142767403	+	GPR126	768.687	1025.64	511.737	0.498946	-1.00305	0.7088	-0.496549	0.0467578	0.339956
chr16	15959577	15982447	-	FOPNL	2414.96	2655.5	2174.42	0.818836	-0.288354	0.834681	-0.260703	0.0467449	0.339956
chr7	151253201	151574316	-	PRKAG2	1568.97	1689.17	1448.77	0.857679	-0.22149	0.863476	-0.211773	0.0467831	0.339967
chr22	43088127	43116876	-	A4GALT	1536.04	1239.44	1832.65	1.47861	0.564244	1.34522	0.427843	0.0468466	0.340254
chr6	126102307	126253176	+	NCOA7	820.857	975.252	666.463	0.683374	-0.549252	0.746397	-0.421986	0.0469976	0.340421
chr8	141541264	141645646	-	AGO2	1210.94	1338.28	1083.6	0.809697	-0.304546	0.825599	-0.276487	0.0469099	0.340421
chr12	53551447	53574693	-	CSAD	294.931	264.825	325.037	1.22736	0.295563	1.21632	0.282518	0.0469228	0.340421
chr5	67511584	67597649	+	PIK3R1	3817.93	3299.85	4336.01	1.314	0.393966	1.27055	0.345453	0.0470252	0.340421
chr12	56229214	56236767	-	MMP19	1511.86	1300.68	1723.05	1.32473	0.405694	1.3145	0.394511	0.0470013	0.340421
chr13	44947978	44971850	+	SERP2	87.4481	74.0569	100.839	1.36165	0.445351	1.27844	0.35438	0.0470372	0.340421
chr15	51348799	51397473	-	TNFAIP8L3	1010.58	804.555	1216.6	1.51214	0.596592	1.35541	0.438724	0.0469596	0.340421
chr22	28144265	28197486	-	MN1	3440.34	2456.34	4424.34	1.80119	0.84895	1.4038	0.489342	0.0471816	0.341292
chr1	241792167	241799232	-	CHML	1576.87	1856.11	1297.63	0.699113	-0.516402	0.754011	-0.407342	0.047223	0.341418
chr17	79002933	79008519	-	BAIAP2-AS1	663.108	553.812	772.404	1.3947	0.479959	1.3096	0.389128	0.0472878	0.341713
chr18	32556892	32723432	+	MAPRE2	1928.51	1674.79	2182.23	1.30299	0.381823	1.26673	0.341106	0.0473604	0.341772
chr7	99798278	99869855	-	GATS	418.625	362.989	474.261	1.30654	0.385754	1.25109	0.32319	0.0473922	0.341772
chr9	107526451	107536291	+	NIPSNAP3B	20.6739	16.5655	24.7823	1.49602	0.581127	1.35614	0.439505	0.0473353	0.341772
chr8	67405491	67430759	+	C8orf46	134.169	102.647	165.692	1.61418	0.690805	1.38564	0.470554	0.0473751	0.341772
chr2	114384817	114400975	+	RABL2A	72.8719	62.3312	83.4127	1.33822	0.420313	1.28483	0.361573	0.0474329	0.341892
chr4	57975928	58071465	+	IGFBP7-AS1	44.7898	62.5653	27.0143	0.431778	-1.21164	0.708893	-0.49636	0.0474852	0.342096
chr1	185703683	186160085	+	HMCN1	5034.58	3922.41	6146.75	1.56709	0.648084	1.37758	0.462139	0.047573	0.342554
chr17	79845711	79849462	-	ALYREF	2989.72	3246.85	2732.6	0.841615	-0.248768	0.854649	-0.226595	0.0476087	0.342638
chr11	31806340	31839509	-	PAX6	64.2691	40.6665	87.8716	2.16078	1.11155	1.40871	0.494375	0.0476564	0.342808
chr2	183004762	183387572	-	PDE1A	57.4984	33.0762	81.9206	2.47672	1.30843	1.3936	0.478813	0.0476909	0.342882
chr1	78511589	78603112	+	GIPC2	42.0928	55.2642	28.9213	0.523329	-0.934211	0.710513	-0.493066	0.0479222	0.344024
chr6	52929796	52965670	+	FBXO9	3272.4	3455.04	3089.75	0.894273	-0.161213	0.897394	-0.156186	0.047913	0.344024
chr1	89724634	89738544	-	GBP5	478.493	217.197	739.788	3.40607	1.76811	1.37678	0.461299	0.0478992	0.344024
chr3	185632358	185655924	-	TRA2B	7558.99	8167.22	6950.77	0.851058	-0.232671	0.856767	-0.223026	0.0479546	0.344082
chr7	43980494	44058748	-	POLR2J4	174.432	160.245	188.62	1.17708	0.235207	1.16797	0.224003	0.0479853	0.344129
chr16	3348808	3355439	-	TIGD7	212.558	242.265	182.852	0.754759	-0.405911	0.785563	-0.3482	0.0480141	0.344162
chr2	28718938	28866653	+	PLB1	19.1698	15.6557	22.6838	1.44892	0.534979	1.33323	0.41493	0.0480805	0.344464
chr16	81478775	81745367	+	CMIP	2810.35	3110.37	2510.34	0.807089	-0.309201	0.822282	-0.282295	0.0481185	0.344563
chr16	12070602	12668146	+	SNX29	2729.43	2492.81	2966.05	1.18984	0.250773	1.17763	0.235887	0.0482911	0.345624
chr6	34724871	34741634	+	SNRPC	3491.53	3680.76	3302.3	0.897178	-0.156534	0.900621	-0.151008	0.0484069	0.346279
chr5	36871463	36876796	-	LOC646719	506.981	559.872	454.089	0.811059	-0.302122	0.825626	-0.276439	0.048457	0.346463
chr17	47287589	47300587	+	ABI3	44.9426	65.384	24.5012	0.374727	-1.41609	0.72232	-0.46929	0.0486048	0.347025
chr3	38495790	38534633	+	ACVR2B	102.387	116.505	88.2679	0.75763	-0.400434	0.786389	-0.346685	0.0486089	0.347025
chr11	73357223	73373864	+	PLEKHB1	14.2661	9.63298	18.8993	1.96194	0.972279	1.40949	0.495169	0.0485767	0.347025
chr4	106290234	106395227	-	PPA2	1439.36	1598.55	1280.18	0.800841	-0.320413	0.817095	-0.291425	0.0486696	0.347284
chrX	118602363	118605359	+	SLC25A5	10382.5	11189.4	9575.66	0.855782	-0.224684	0.865786	-0.207917	0.0489332	0.34899
chr14	103058996	103196913	+	RCOR1	2831.61	2963.06	2700.15	0.911272	-0.134047	0.908218	-0.13889	0.0490315	0.349516
chr13	111516334	111522655	-	LINC00346	413.984	513.476	314.491	0.612475	-0.707277	0.72034	-0.47325	0.049161	0.349783
chr19	45882892	45909607	-	PPP1R13L	1126.49	1359.57	893.411	0.65713	-0.605749	0.731506	-0.451059	0.0491355	0.349783
chr5	72112418	72210215	+	TNPO1	18688.1	20889.4	16486.7	0.789236	-0.341471	0.809466	-0.304958	0.049192	0.349783
chr20	3869486	3904502	+	PANK2	1649.49	1779.6	1519.39	0.853779	-0.228065	0.861805	-0.214567	0.0491567	0.349783
chr3	48509197	48542259	-	SHISA5	8155.48	7456.05	8854.9	1.18761	0.248064	1.17627	0.234218	0.0491899	0.349783
[truncated: 12,215 more rows]

## Sheet: B) Lymphoblastoid RNA-seq
Chromosomal Position				GeneID	DESeq2 Values			Untransformed Fold Changes		DESeq2 Adjusted Fold Changes		DESeq2 p-values
CHR	START	END	STRAND	GeneID	baseMean	baseMeanD21	baseMeanT21	foldChange	log2FoldChange	foldChange_adj	log2FoldChange_adj	pval	padj
chr1	7844489	7905240	+	PER3	447.067	85.0203	809.114	9.51671	3.25046	6.78548	2.76245	5.50728e-55	7.60776e-51
chr21	34697214	34732128	+	IFNAR1	5607.09	3942.72	7271.47	1.84428	0.883057	1.81888	0.863047	4.50143e-31	3.10914e-27
chr9	91975706	92094611	-	SEMA4D	10523.8	8241.57	12806	1.55382	0.635823	1.54466	0.627292	8.46466e-28	3.89769e-24
chr21	47706267	47717665	+	YBEY	825.189	592.783	1057.6	1.78412	0.835212	1.75975	0.815374	1.23391e-26	4.2613e-23
chr21	34961648	35014160	-	CRYZL1	869.193	702.532	1035.85	1.47446	0.560185	1.46691	0.552779	1.56898e-22	4.33478e-19
chr19	2252250	2256422	-	JSRP1	78.6528	5.24639	152.059	28.9836	4.85716	5.2515	2.39273	4.47637e-22	1.03061e-18
chrX	118749688	118827333	-	2016-09-06	26366.3	31121.2	21611.3	0.694426	-0.526107	0.697675	-0.519372	2.21844e-20	4.37793e-17
chr21	34001069	34100351	-	SYNJ1	1071.59	812.842	1330.34	1.63666	0.710751	1.61782	0.694049	1.80549e-19	3.11762e-16
chr9	123605320	123616651	+	PSMD5-AS1	1373.31	917.117	1829.49	1.99483	0.996267	1.92895	0.947815	6.29043e-19	9.65511e-16
chr11	58975983	58980494	-	MPEG1	1509.57	2748.19	270.964	0.0985973	-3.34231	0.231783	-2.10915	9.80326e-19	1.27241e-15
chr21	34106210	34144169	-	PAXBP1	3078.22	2573.22	3583.23	1.39251	0.477687	1.38742	0.472401	1.01322e-18	1.27241e-15
chr21	30396938	30426807	+	USP16	6171.99	4897.21	7446.77	1.52062	0.604655	1.50869	0.5933	2.38563e-18	2.74626e-15
chr21	38739859	38887679	+	DYRK1A	5425.52	4252.75	6598.29	1.55153	0.633696	1.53668	0.619818	1.25128e-17	1.32963e-14
chr18	30252634	30352974	-	KLHL14	71.7921	140.353	3.23126	0.0230224	-5.44082	0.240729	-2.05452	1.57727e-16	1.55631e-13
chr9	88902648	88969402	-	ZCCHC6	5488.97	4880.05	6097.89	1.24955	0.321413	1.24762	0.319184	3.63425e-16	3.3469e-13
chr20	43248163	43280376	-	ADA	5433.02	3524.72	7341.32	2.08281	1.05853	1.98216	0.987073	2.96333e-15	2.55846e-12
chr1	54317392	54355487	-	YIPF1	1314.87	1124.51	1505.23	1.33856	0.420682	1.33335	0.415052	3.36516e-15	2.73449e-12
chr3	129033614	129035120	-	H1FX	1807.16	2413.36	1200.96	0.497631	-1.00685	0.522045	-0.937754	9.56704e-14	7.34217e-11
chr9	126773889	126795442	+	LHX2	141.132	238.875	43.3898	0.181642	-2.46083	0.309262	-1.6931	1.74752e-13	1.27054e-10
chr4	2845584	2931802	+	ADD1	13925.8	12134.5	15717	1.29523	0.37321	1.29175	0.36933	2.16311e-13	1.43028e-10
chr21	34804793	34852316	-	TMEM50B	2143.89	1508.06	2779.71	1.84324	0.882241	1.78212	0.833595	2.17431e-13	1.43028e-10
chr11	2398547	2418649	+	CD81	7111.17	6390.63	7831.7	1.2255	0.293367	1.22382	0.291391	3.24443e-13	1.94863e-10
chr6	8413300	8435800	-	SLC35B3	1283.64	1087.73	1479.54	1.36021	0.443832	1.35371	0.436917	3.14335e-13	1.94863e-10
chr21	30428643	30446118	-	CCT8	31683.7	24271.8	39095.7	1.61075	0.687729	1.58391	0.663489	5.61265e-13	3.23055e-10
chr21	34915344	34949820	+	SON	35866.2	30420.9	41311.5	1.35799	0.441478	1.35181	0.434889	6.81904e-13	3.76793e-10
chr17	3413796	3461289	-	TRPV3	277.243	62.8389	491.648	7.82394	2.9679	3.36156	1.74913	7.3932e-13	3.92806e-10
chr4	115519611	115598202	+	UGT8	125.759	238.168	13.3493	0.05605	-4.15714	0.298424	-1.74457	2.45012e-12	1.25356e-09
chr2	62900986	63273621	+	EHBP1	1761.96	1930.42	1593.49	0.825464	-0.276723	0.82627	-0.275314	2.60357e-12	1.28449e-09
chr4	186131284	186285120	+	SNX25	9515.64	11263.2	7768.09	0.689688	-0.535984	0.695675	-0.523515	3.21314e-12	1.53056e-09
chr21	38595726	38639833	-	DSCR3	4814.24	3750.8	5877.67	1.56704	0.648045	1.54284	0.625589	6.05825e-12	2.78962e-09
chr11	36616043	36680841	+	C11orf74	99.4099	32.7894	166.03	5.06353	2.34014	2.98565	1.57805	1.10487e-11	4.92345e-09
chr21	45719917	45747264	+	PFKL	14206.9	11189.5	17224.3	1.53933	0.622301	1.51774	0.601925	1.18684e-11	5.12343e-09
chr21	45432206	45526432	+	TRAPPC10	8014.86	6768.88	9260.83	1.36815	0.452223	1.36074	0.444391	1.25311e-11	5.24558e-09
chr21	45748827	45759285	-	C21orf2	823.353	616.479	1030.23	1.67115	0.740841	1.63147	0.706171	1.61695e-11	6.56959e-09
chr22	42095518	42195459	+	MEI1	827.519	546.395	1108.64	2.02902	1.02078	1.91154	0.934736	1.73745e-11	6.85745e-09
chr21	34602200	34636818	+	IFNAR2	5860.52	4014.61	7706.43	1.91959	0.940801	1.82981	0.87169	2.06535e-11	7.92522e-09
chr15	65134082	65160201	+	PLEKHO2	3268.76	2626.44	3911.08	1.48912	0.574456	1.47196	0.557743	2.43711e-11	9.099e-09
chr19	9759338	9785776	-	ZNF562	1033.64	1207.96	859.314	0.711376	-0.491315	0.717129	-0.479695	5.13967e-11	1.86841e-08
chr10	94050920	94113721	+	2016-03-05	1520.92	1271.79	1770.04	1.39177	0.476919	1.38216	0.466921	5.97205e-11	2.11533e-08
chr21	48055507	48085036	+	PRMT2	2415.51	1829.86	3001.16	1.64011	0.713791	1.60261	0.680425	8.08593e-11	2.79248e-08
chr21	27096791	27107965	-	ATP5J	9311.24	7596.8	11025.7	1.45136	0.537404	1.43693	0.522992	9.73417e-11	3.2797e-08
chr21	27107258	27144771	+	GABPA	4064.4	3359.78	4769.02	1.41945	0.505329	1.40757	0.493204	1.14823e-10	3.77657e-08
chr8	8993764	9009152	-	PPP1R3B	473.015	264.371	681.658	2.57842	1.36649	2.22643	1.15474	1.50452e-10	4.83336e-08
chr1	211916799	212004114	-	LPGAT1	7200.04	8733.23	5666.86	0.648886	-0.623964	0.659277	-0.601043	1.58218e-10	4.96733e-08
chr1	207627645	207663240	+	CR2	5805.64	8137.92	3473.35	0.426811	-1.22833	0.476567	-1.06925	1.68985e-10	5.18745e-08
chr21	35275757	35288158	-	ATP5O	11868	9983.24	13752.7	1.37758	0.462136	1.3686	0.452698	1.76165e-10	5.29031e-08
chr17	1665259	1680859	+	SERPINF1	86.186	156.78	15.5924	0.099454	-3.32983	0.335547	-1.57541	2.65275e-10	7.79682e-08
chr21	46305868	46348753	-	ITGB2	7848.48	4977.93	10719	2.15331	1.10656	1.9785	0.984408	2.95618e-10	8.50764e-08
chr9	15170842	15307358	-	TTC39B	106.264	60.0497	152.478	2.5392	1.34437	2.19178	1.1321	4.02655e-10	1.13516e-07
chr6	28962594	28973037	-	ZNF311	13.1439	1.11587	25.1719	22.5581	4.49557	2.85032	1.51112	8.77713e-10	2.42495e-07
chr21	45209418	45223983	+	RRP1	4190.33	3676.88	4703.78	1.27928	0.355336	1.27525	0.350783	1.02401e-09	2.77365e-07
chr11	47799670	47870057	-	NUP160	6606.05	7393.31	5818.79	0.787035	-0.345501	0.78949	-0.341008	1.37305e-09	3.64756e-07
chr5	71403118	71505397	+	MAP1B	1537.82	170.239	2905.41	17.0666	4.0931	2.78527	1.47782	1.83862e-09	4.76169e-07
chr6	32808494	32812712	-	PSMB8	10682.7	8865.47	12499.9	1.40996	0.495653	1.39708	0.482417	1.86138e-09	4.76169e-07
chr9	93224714	93345028	-	LOC340515	25.1925	1.47386	48.9112	33.1858	5.05249	2.73774	1.45299	2.05271e-09	5.11473e-07
chr12	66530716	66563852	-	TMBIM4	1538.16	1308.5	1767.81	1.35102	0.434048	1.34299	0.425448	2.07344e-09	5.11473e-07
chr21	34100425	34115433	+	PAXBP1-AS1	79.0204	53.3824	104.658	1.96054	0.97125	1.83189	0.873333	2.16411e-09	5.24475e-07
chr14	52781016	52795322	+	PTGER2	142.033	19.9606	264.106	13.2314	3.72589	2.78155	1.47589	2.53239e-09	6.03146e-07
chr4	1065266	1107352	-	RNF212	20.0037	1.92388	38.0836	19.7952	4.30708	2.74741	1.45807	2.90842e-09	6.80965e-07
chr5	9546312	9550409	+	SNHG18	12.3344	24.0192	0.649609	0.0270454	-5.20847	0.368558	-1.44004	3.1406e-09	7.2307e-07
chr16	24930705	25026699	-	ARHGAP17	9331.42	11639.4	7023.45	0.60342	-0.728765	0.621474	-0.686235	4.35893e-09	9.87119e-07
chr11	134201768	134246218	+	GLB1L2	89.5569	21.4485	157.665	7.35087	2.87791	2.75206	1.46051	4.44964e-09	9.91409e-07
chr9	139258408	139268133	-	CARD9	122.214	220.732	23.6951	0.107348	-3.21964	0.365292	-1.45288	5.54681e-09	1.17883e-06
chr21	34949859	34961014	-	DONSON	2662.64	2074.71	3250.56	1.56675	0.647775	1.53395	0.617256	5.51471e-09	1.17883e-06
chr9	116077931	116102620	-	WDR31	45.3721	18.141	72.6033	4.00217	2.00078	2.55002	1.35051	5.49368e-09	1.17883e-06
chr21	45527208	45551063	+	PWP2	3631.09	3200.75	4061.43	1.2689	0.343576	1.26489	0.339016	6.96327e-09	1.45743e-06
chr21	45285116	45407475	+	AGPAT3	11145.8	9310.07	12981.6	1.39436	0.479605	1.3819	0.466657	7.40988e-09	1.52776e-06
chr14	23340960	23347291	+	LRP10	6871.86	5899.25	7844.48	1.32974	0.411146	1.32202	0.402746	9.03421e-09	1.83527e-06
chr21	33973984	33984918	-	C21orf59	2577.22	2237.21	2917.23	1.30396	0.382897	1.29822	0.376531	9.30389e-09	1.86267e-06
chr11	68816350	68858072	+	TPCN2	782.74	581.271	984.208	1.6932	0.759753	1.63489	0.709191	9.65905e-09	1.90615e-06
chr20	51588946	52111869	+	TSHZ2	24.7776	2.28527	47.27	20.6847	4.37049	2.63121	1.39573	1.01475e-08	1.97434e-06
chr12	121647664	121671909	+	P2RX4	884.828	663.245	1106.41	1.66818	0.738275	1.61512	0.69164	1.3382e-08	2.56749e-06
chr19	53115618	53193834	-	ZNF83	745.095	975.135	515.056	0.52819	-0.920872	0.5616	-0.832385	1.56844e-08	2.968e-06
chr13	37393339	37403740	+	RFXAP	624.352	729.316	519.387	0.712156	-0.489734	0.719803	-0.474327	1.59844e-08	2.98389e-06
chr1	87794151	87814607	+	LMO4	2665.87	2010.81	3320.92	1.65153	0.723803	1.60083	0.678819	1.728e-08	3.18274e-06
chr1	75667816	76076799	-	SLC44A5	67.8958	2.54716	133.244	52.311	5.70904	2.50631	1.32556	1.95948e-08	3.5616e-06
chr15	90627211	90645786	-	IDH2	11936	9525.74	14346.2	1.50604	0.590763	1.47972	0.565321	2.34411e-08	4.20539e-06
chr21	26957968	26979801	-	MRPL39	4164.83	3220.52	5109.14	1.58643	0.665788	1.54737	0.629815	2.38575e-08	4.22523e-06
chr16	69458498	69500167	+	CYB5B	10569.4	11368.7	9770.16	0.859394	-0.218609	0.860267	-0.217143	3.1162e-08	5.44901e-06
chr6	117803820	117891020	+	DCBLD1	321.302	244.378	398.225	1.62955	0.70447	1.58151	0.6613	3.45052e-08	5.95818e-06
chr21	30378080	30391685	-	RWDD2B	1625.63	1171.67	2079.59	1.77489	0.827732	1.69224	0.758936	3.54174e-08	6.04019e-06
chr21	18965968	18985268	-	BTG3	2324.52	1673.21	2975.84	1.77853	0.830682	1.69294	0.759533	5.02117e-08	8.45883e-06
chr1	113454470	113498975	-	SLC16A1	5676.57	6370.23	4982.91	0.782217	-0.354358	0.785549	-0.348228	5.52466e-08	9.1949e-06
chrX	112018105	112084043	-	AMOT	352.285	669.266	35.3035	0.0527496	-4.2447	0.406495	-1.29869	6.84701e-08	1.10765e-05
chrX	101408679	101410986	-	BEX5	59.2972	10.3215	108.273	10.49	3.39094	2.51848	1.33255	6.95628e-08	1.10765e-05
chr16	31500796	31519740	-	C16orf58	3796.81	3167.13	4426.49	1.39763	0.482987	1.38287	0.467668	6.97594e-08	1.10765e-05
chr9	131181439	131199630	+	CERCAM	137.348	71.7089	202.988	2.83072	1.50117	2.20894	1.14335	6.90039e-08	1.10765e-05
chr15	93160679	93199031	-	FAM174B	555.492	879.422	231.561	0.26331	-1.92516	0.414839	-1.26938	7.18134e-08	1.12731e-05
chr21	45553494	45565605	+	C21orf33	5164.71	4254.46	6074.96	1.4279	0.513899	1.41002	0.49572	7.7651e-08	1.19186e-05
chr1	101185196	101204601	+	VCAM1	163.345	104.144	222.546	2.13691	1.09552	1.91532	0.937589	7.75761e-08	1.19186e-05
chr11	63606400	63678492	+	MARK2	3016.44	3251.4	2781.47	0.855467	-0.225215	0.856467	-0.22353	8.37084e-08	1.27071e-05
chr21	47744036	47865682	+	PCNT	6342.67	5299.26	7386.09	1.3938	0.479019	1.37948	0.46412	8.66205e-08	1.30063e-05
chr21	19161284	19191703	-	C21orf91	3858.8	2648.29	5069.31	1.91419	0.936731	1.78239	0.83381	8.84378e-08	1.31363e-05
chr3	58223259	58280461	+	ABHD6	335.236	517.387	153.086	0.295882	-1.75691	0.429503	-1.21926	1.03805e-07	1.52549e-05
chr6	29910247	29913661	+	HLA-A	46470.6	34868.7	58072.4	1.66546	0.73592	1.60547	0.682997	1.14683e-07	1.66761e-05
chr6	31430957	31433586	+	HCP5	5837.28	4654.48	7020.08	1.50824	0.592868	1.47864	0.564267	1.21769e-07	1.75221e-05
chr4	77356253	77704405	+	SHROOM3	730.504	195.317	1265.69	6.4802	2.69604	2.49453	1.31877	1.23061e-07	1.75254e-05
chr21	46683843	46707811	-	POFUT2	1191.61	833.358	1549.87	1.85979	0.895137	1.74293	0.801514	1.43018e-07	2.01597e-05
chr9	75766781	75785307	+	ANXA1	383.02	49.9515	716.089	14.3357	3.84154	2.42051	1.27531	1.45551e-07	2.03094e-05
chr16	57438679	57449974	+	CCL17	445.311	756.239	134.383	0.177699	-2.4925	0.406801	-1.2976	1.82753e-07	2.52455e-05
chr21	46359955	46396888	+	FAM207A	1554.03	1301.29	1806.78	1.38845	0.473477	1.3741	0.458491	1.84588e-07	2.52465e-05
chr21	30300466	30365277	-	LTN1	2605.64	2076.37	3134.91	1.5098	0.594359	1.4791	0.564717	1.90838e-07	2.58455e-05
chr11	78147007	78285909	-	NARS2	1472.3	1610.74	1333.87	0.828112	-0.272101	0.830231	-0.268415	1.94735e-07	2.61172e-05
chr21	34638665	34669539	+	IL10RB	4110.46	3114.23	5106.68	1.63979	0.71351	1.58369	0.663286	2.05416e-07	2.72848e-05
chrX	11155663	11683821	-	ARHGAP6	1439.97	1981.12	898.833	0.4537	-1.14019	0.516955	-0.951888	2.72427e-07	3.58107e-05
chr1	65886131	65901690	+	LEPROT	1407.9	1142.97	1672.83	1.46358	0.549504	1.43882	0.524891	2.74789e-07	3.58107e-05
chr13	21547176	21635722	-	LATS2	637.368	489.613	785.123	1.60356	0.681275	1.55476	0.636691	2.82513e-07	3.64732e-05
chr17	5009031	5026397	-	ZNF232	479.223	572.247	386.2	0.674883	-0.56729	0.687181	-0.541238	2.97708e-07	3.8079e-05
chr6	135605110	135818903	-	AHI1	670.226	457.975	882.478	1.92691	0.946292	1.78039	0.832195	3.12975e-07	3.9304e-05
chr1	200708686	200829831	+	CAMSAP2	2504.38	3025.87	1982.89	0.655312	-0.609746	0.670453	-0.576793	3.11723e-07	3.9304e-05
chr1	220921676	220957596	+	2016-03-02	173.075	25.1219	321.027	12.7788	3.67568	2.36301	1.24062	3.21282e-07	3.98084e-05
chr1	212458879	212535205	+	PPP2R5A	2878.2	3183.24	2573.16	0.808347	-0.306953	0.810702	-0.302756	3.25637e-07	3.98084e-05
chr20	48552914	48570422	+	RNF114	3887.02	3626.64	4147.39	1.14359	0.193569	1.14286	0.192648	3.24058e-07	3.98084e-05
chr1	55246752	55266941	-	TTC22	69.8475	41.2648	98.4303	2.38533	1.25419	2.00727	1.00523	4.172e-07	5.05544e-05
chr7	120988905	121036422	-	FAM3C	4276.84	2835.77	5717.91	2.01635	1.01174	1.82873	0.870841	4.50859e-07	5.36911e-05
chr2	38893052	38961909	+	GALM	403.065	135.391	670.74	4.9541	2.30862	2.38102	1.25158	4.47142e-07	5.36911e-05
chr7	132937823	133750513	+	EXOC4	3975.3	3668.92	4281.67	1.16701	0.222818	1.16552	0.22098	4.58394e-07	5.41218e-05
chr1	201617450	201796102	+	NAV1	104.601	51.1631	158.04	3.08894	1.62711	2.20635	1.14166	5.15839e-07	6.03882e-05
chr5	80713179	81047072	-	SSBP2	2498.74	2736.91	2260.58	0.825958	-0.275859	0.827759	-0.272717	5.34904e-07	6.20938e-05
chr12	47473386	47630446	+	PCED1B	533.915	356.96	710.87	1.99145	0.993822	1.81126	0.856992	5.6273e-07	6.47797e-05
chr15	89420519	89438770	-	HAPLN3	430.441	165.326	695.556	4.20719	2.07286	2.33469	1.22323	5.70855e-07	6.51718e-05
chr11	126173647	126215644	+	DCPS	3572.12	3194.63	3949.61	1.23633	0.306061	1.2323	0.301358	6.32545e-07	7.16227e-05
chr21	45193546	45196256	-	CSTB	6730.53	5686.07	7774.99	1.36738	0.45141	1.35376	0.436975	6.51227e-07	7.31386e-05
chr21	43218385	43299591	-	PRDM15	2448.25	1335.48	3561.03	2.66648	1.41494	2.09384	1.06615	6.80967e-07	7.58619e-05
chr2	79740060	80875988	+	CTNNA2	95.9487	185.205	6.69223	0.0361341	-4.79049	0.448553	-1.15665	6.9071e-07	7.63318e-05
chr3	169755735	169803183	+	GPR160	4181.99	5679.61	2684.37	0.472632	-1.08121	0.533146	-0.907396	7.22308e-07	7.85666e-05
chr6	74134856	74162043	-	MB21D1	814.812	694.776	934.847	1.34554	0.428183	1.33328	0.414984	7.16893e-07	7.85666e-05
chr12	54472623	54475607	-	LOC100240735	54.9688	29.3388	80.5988	2.74718	1.45795	2.11364	1.07973	7.45231e-07	8.04267e-05
chr2	113033178	113097640	+	ZC3H6	503.364	374.693	632.035	1.68681	0.754297	1.61214	0.68898	8.37901e-07	8.97269e-05
chr1	241756452	241803701	-	OPN3	819.739	985.417	654.06	0.663739	-0.591311	0.678675	-0.559207	8.98362e-07	9.54613e-05
chrX	70835766	70838367	-	CXCR3	1359.16	509.131	2209.19	4.33914	2.11741	2.31197	1.20912	9.09154e-07	9.58707e-05
chr15	90728152	90772892	+	SEMA4B	1377.55	1085.67	1669.43	1.5377	0.62077	1.49798	0.583014	9.47669e-07	9.9175e-05
chr7	94285637	94299006	+	PEG10	5420.8	7011.13	3830.48	0.546342	-0.872123	0.585108	-0.773226	1.00267e-06	0.000104142
chr1	33789224	33841194	-	PHC2	1563.54	1906.14	1220.94	0.64053	-0.642663	0.659487	-0.600584	1.0124e-06	0.000104368
chr15	55611133	55647846	+	PIGB	976.521	876.888	1076.16	1.22724	0.295422	1.22336	0.290849	1.02384e-06	0.000104765
chr11	104912053	104916051	-	CARD16	351.098	258.368	443.828	1.71781	0.780571	1.6327	0.707259	1.04722e-06	0.00010637
chr6	18224400	18264799	-	DEK	16028.6	18273.8	13783.3	0.754266	-0.406855	0.760123	-0.395696	1.12289e-06	0.000113223
chr1	171669296	171711379	-	VAMP4	569.901	479.329	660.472	1.37791	0.46248	1.36243	0.446182	1.164e-06	0.000116518
chr2	235401686	235405697	-	ARL4C	578.658	1010.43	146.882	0.145365	-2.78225	0.433327	-1.20647	1.19736e-06	0.000118996
chr6	30457183	30461982	+	HLA-E	35188.8	27419.7	42957.9	1.56668	0.64771	1.52004	0.604109	1.33338e-06	0.000131566
chr2	37458774	37476303	+	NDUFAF7	1000.03	1103.71	896.343	0.812117	-0.300241	0.81519	-0.294791	1.41935e-06	0.000139056
chr6	5998233	6007838	-	NRN1	97.9173	17.4894	178.345	10.1973	3.35012	2.25185	1.17111	1.48027e-06	0.000144004
chr13	114145308	114204544	+	TMCO3	1976.76	1703.28	2250.24	1.32112	0.401767	1.31078	0.39042	1.52063e-06	0.000146895
chr22	37521880	37545962	-	IL2RB	15489	11861.3	19116.7	1.61169	0.688574	1.55365	0.635665	1.70171e-06	0.000163246
chr21	15743437	15755509	-	HSPA13	3424.89	2335.58	4514.19	1.93279	0.950685	1.76537	0.819972	1.77854e-06	0.000168279
chr7	119913722	120390387	+	KCND2	665.926	1035.33	296.524	0.286406	-1.80387	0.452325	-1.14457	1.77801e-06	0.000168279
chr8	101145588	101158099	-	FBXO43	222	300.887	143.114	0.47564	-1.07206	0.538975	-0.891711	1.84693e-06	0.000173562
chr16	30483983	30534506	+	ITGAL	10304.1	7313.95	13294.2	1.81766	0.862079	1.69559	0.761788	1.90094e-06	0.00017743
chr12	50184929	50222208	-	NCKAP5L	1590.85	2337.45	844.259	0.361188	-1.46918	0.479096	-1.06161	1.91911e-06	0.000177924
chr14	92980125	93155334	+	RIN3	2320.91	1566.44	3075.37	1.96328	0.973269	1.78097	0.832663	2.01108e-06	0.000185207
chr5	114937852	114956116	+	LOC101927100	44.4786	22.8425	66.1147	2.89437	1.53325	2.10573	1.07432	2.13181e-06	0.000195025
chr21	34876238	34915198	-	GART	12558.4	10576.2	14540.6	1.37484	0.45926	1.35905	0.442598	2.17287e-06	0.000197474
chr7	33169152	33645680	+	BBS9	348.939	297.249	400.629	1.34779	0.430595	1.3334	0.415115	2.3032e-06	0.000207066
chr3	52279809	52284615	+	PPM1M	1497.74	1217.02	1778.46	1.46132	0.547273	1.43336	0.519405	2.30839e-06	0.000207066
chr6	24804509	25042396	-	FAM65B	2789.53	2025.82	3553.25	1.75398	0.81063	1.65241	0.724568	2.40737e-06	0.000213176
chr16	56691855	56693215	+	MT1F	29.9015	8.87939	50.9236	5.73503	2.5198	2.25912	1.17576	2.40447e-06	0.000213176
chr21	40817797	40887433	+	SH3BGR	122.438	69.1881	175.688	2.53928	1.34442	2.01597	1.01148	2.51723e-06	0.000221484
chr2	100163716	100759037	-	AFF3	776.586	1478.34	74.8305	0.0506179	-4.30421	0.468367	-1.09429	2.57872e-06	0.000225459
chr10	104221170	104236802	+	TMEM180	248.985	363.815	134.155	0.368745	-1.43931	0.485181	-1.0434	2.69423e-06	0.000234076
chr22	31500763	31503551	-	SELM	130.305	55.4848	205.125	3.69695	1.88634	2.20459	1.14051	2.74348e-06	0.000236865
chr4	175411328	175444049	-	HPGD	14.2416	1.33077	27.1525	20.4036	4.35076	2.13797	1.09624	2.80799e-06	0.000240929
chr11	63320242	63330855	-	HRASLS2	146.903	89.7849	204.022	2.27234	1.18418	1.91911	0.940435	2.92001e-06	0.000248994
chr12	6898638	6929976	+	CD4	67.2901	126.508	8.0718	0.0638045	-3.9702	0.466432	-1.10026	3.01445e-06	0.000253185
chr14	77787230	77797940	+	GSTZ1	1058.9	901.707	1216.09	1.34865	0.431516	1.33571	0.417607	3.02414e-06	0.000253185
chr10	76586171	76792380	+	KAT6B	4128.98	3585.34	4672.62	1.30326	0.38212	1.29423	0.37209	2.99097e-06	0.000253185
chr10	85933554	85945050	+	C10orf99	384.161	74.0349	694.287	9.37784	3.22926	2.19161	1.13199	3.17832e-06	0.000264489
chr2	86830516	86851000	-	RNF103	1865.48	1140.2	2590.76	2.27221	1.1841	1.91681	0.938704	3.36363e-06	0.00027691
chr21	17102344	17252390	+	USP25	5088.63	3742.53	6434.74	1.71936	0.781869	1.62667	0.701918	3.36766e-06	0.00027691
chr14	30045687	30396899	-	PRKD1	18.3671	0.971929	35.7623	36.7952	5.20145	2.07983	1.05647	3.51625e-06	0.000287417
chr16	66637935	66647795	+	CMTM3	1045.71	1506.92	584.494	0.387873	-1.36635	0.496003	-1.01158	3.61273e-06	0.000291939
chr11	58939812	58976060	+	DTX4	2563.78	3986.71	1140.85	0.286163	-1.80509	0.460429	-1.11895	3.61384e-06	0.000291939
chr3	139279023	139396885	-	NMNAT3	15.2606	1.15908	29.3622	25.3324	4.66291	2.09142	1.06448	3.95858e-06	0.000317929
chr8	22298483	22398657	+	PPP3CC	2500.64	2042.39	2958.88	1.44873	0.534793	1.42137	0.507283	4.02785e-06	0.000321623
chr21	47878862	47989926	+	DIP2A	1985.61	1655.38	2315.83	1.39897	0.48437	1.37924	0.463874	4.09166e-06	0.000323404
chr10	23384427	23410942	+	MSRB2	493.187	409.324	577.049	1.40976	0.495451	1.3885	0.473525	4.09698e-06	0.000323404
chr7	77325743	77409120	+	RSBN1L	1820.85	1616.8	2024.91	1.25242	0.324718	1.24671	0.318126	4.22389e-06	0.000329654
chr2	207139365	207179150	+	ZDBF2	784.238	506.808	1061.67	2.09482	1.06682	1.83626	0.876772	4.2136e-06	0.000329654
chr19	45971253	45978437	+	FOSB	224.226	313.29	135.163	0.431431	-1.2128	0.518693	-0.947046	4.29232e-06	0.000333113
chr1	39875176	39882154	+	KIAA0754	209.633	317.89	101.376	0.318903	-1.64881	0.471451	-1.08482	4.36168e-06	0.000336298
chr20	35504570	35522632	+	TLDC2	66.3125	16.8554	115.77	6.86841	2.77998	2.19715	1.13563	4.38205e-06	0.000336298
chr2	189896641	190044605	-	COL5A2	97.7273	65.1587	130.296	1.99967	0.999764	1.79003	0.83998	4.48218e-06	0.000339544
chr16	1664641	1727909	+	CRAMP1L	1068.19	1328.41	807.979	0.608232	-0.717306	0.636138	-0.652589	4.49809e-06	0.000339544
chr17	22022437	22023991	+	MTRNR2L1	59.1602	11.8707	106.45	8.96743	3.16469	2.16731	1.11591	4.4947e-06	0.000339544
chr3	69217934	69435455	-	FRMD4B	53.7184	91.0356	16.4012	0.180163	-2.47263	0.452967	-1.14252	4.5495e-06	0.000341559
chr6	31321649	31324989	-	HLA-B	71901.8	44098.5	99705.2	2.26097	1.17694	1.905	0.929792	4.64204e-06	0.000342915
chr11	48002110	48192394	+	PTPRJ	681.058	1165.59	196.525	0.168606	-2.56827	0.453964	-1.13935	4.61854e-06	0.000342915
chr1	40306706	40349177	-	TRIT1	1142.07	1331.66	952.487	0.715264	-0.483452	0.725568	-0.462817	4.63535e-06	0.000342915
chr14	20833826	20881579	-	TEP1	3552.97	2906.04	4199.89	1.44523	0.531299	1.41804	0.503898	4.67865e-06	0.000343781
chr2	88856259	88927094	-	EIF2AK3	5050.33	3982.76	6117.9	1.5361	0.619269	1.49115	0.57643	5.11456e-06	0.000373823
chr14	100259745	100408395	+	EML1	58.8972	2.75664	115.038	41.7312	5.38305	2.03003	1.0215	5.35732e-06	0.000389506
chr19	38899698	38916945	-	RASGRP4	34.2396	56.8013	11.6778	0.20559	-2.28215	0.456535	-1.1312	5.6871e-06	0.000411317
chr9	114312002	114362135	-	PTGR1	341.48	546.289	136.671	0.250181	-1.99896	0.460109	-1.11995	5.80472e-06	0.000417638
chr17	60704762	60770962	+	MRC2	568.791	1060.5	77.0866	0.0726893	-3.78211	0.47772	-1.06576	5.91744e-06	0.000423542
chr3	101237711	101242731	+	FAM172BP	115.163	168.524	61.8028	0.36673	-1.44721	0.491753	-1.02399	6.17719e-06	0.000439854
chr8	144694788	144699732	-	TSTA3	2441.38	2028.26	2854.51	1.40737	0.493001	1.38572	0.470631	6.21431e-06	0.000440228
chr15	65914270	65948598	+	SLC24A1	390.088	321.415	458.761	1.42732	0.513309	1.40239	0.487886	6.42762e-06	0.000453016
chr22	39417118	39429256	+	APOBEC3D	1409.02	1222.08	1595.95	1.30593	0.385082	1.29567	0.373697	6.57391e-06	0.000460975
chr19	12907634	12912724	-	PRDX2	5460.7	6744.65	4176.75	0.619268	-0.691364	0.645607	-0.631273	6.86788e-06	0.000479156
chr11	18725852	18747777	-	IGSF22	12.7183	3.44808	21.9886	6.37706	2.67289	2.16504	1.11439	7.04972e-06	0.000489371
chr21	38123189	38362545	-	HLCS	1471.55	1033.76	1909.34	1.84698	0.885171	1.69983	0.765394	7.22862e-06	0.000499281
chr8	28351722	28431785	+	FZD3	992.546	1191.57	793.524	0.66595	-0.586515	0.68344	-0.549113	7.29987e-06	0.000501694
chr6	149068271	149398126	+	UST	861.341	1529.38	193.306	0.126395	-2.98398	0.468953	-1.09249	7.57529e-06	0.000518044
chr14	75519928	75530736	-	ACYP1	281.766	324.641	238.892	0.735863	-0.44249	0.744319	-0.426007	7.96071e-06	0.000541721
chr12	123868704	123893900	+	SETD8	3357.83	3660.85	3054.8	0.834452	-0.261099	0.836703	-0.257213	8.29789e-06	0.000561897
chr14	24641234	24649463	+	REC8	2799.17	4307.77	1290.57	0.299591	-1.73893	0.47405	-1.07689	8.34624e-06	0.000562414
chr16	67182005	67184902	-	B3GNT9	473.526	314.885	632.167	2.00761	1.00548	1.78252	0.83392	8.59613e-06	0.000576441
chr9	93976097	94124206	-	AUH	234.634	272.599	196.669	0.72146	-0.471008	0.732508	-0.449083	9.18041e-06	0.000612648
chr3	4535032	4889524	+	ITPR1	3600.88	2358.71	4843.04	2.05325	1.03791	1.80284	0.850268	9.32401e-06	0.00061924
chr11	95709757	96076344	-	MAML2	2423.6	3031.38	1815.82	0.599008	-0.739353	0.630757	-0.664843	9.5112e-06	0.000628649
chrX	129139164	129192058	+	BCORL1	442.065	593.056	291.074	0.490804	-1.02678	0.557089	-0.844021	9.85358e-06	0.000648178
chr19	9676292	9695209	-	ZNF121	401.28	470.769	331.791	0.704784	-0.504747	0.717255	-0.479442	1.02325e-05	0.000669915
chr5	10277707	10308168	-	CMBL	1133.82	796.661	1470.97	1.84642	0.884729	1.69468	0.761015	1.06225e-05	0.000692166
chr16	23194040	23228200	+	SCNN1G	25.9822	10.104	41.8605	4.14297	2.05066	2.13211	1.09228	1.08657e-05	0.000704688
chr21	15588466	15600693	+	RBM11	41.7488	6.35456	77.1431	12.1398	3.60167	2.05308	1.03779	1.09538e-05	0.000707084
chr1	203595915	203713209	+	ATP2B4	298.481	169.186	427.775	2.52843	1.33824	1.96401	0.9738	1.12219e-05	0.000721023
chr19	13254872	13261188	-	STX10	1383.47	1552.78	1214.15	0.781921	-0.354905	0.787147	-0.345295	1.13316e-05	0.000724697
chr20	46130601	46285621	+	NCOA3	18728.3	16041.1	21415.4	1.33503	0.41687	1.32153	0.402213	1.14417e-05	0.000728366
chr9	19115759	19127604	-	PLIN2	3128.7	2425.11	3832.29	1.58025	0.660156	1.52092	0.604948	1.15074e-05	0.000729187
chr1	59041095	59043166	-	TACSTD2	128.475	250.725	6.2262	0.0248328	-5.33161	0.510017	-0.971383	1.18715e-05	0.000748829
chr10	93808397	94050875	-	CPEB3	229.242	123.148	335.336	2.72303	1.44522	2.00537	1.00387	1.20102e-05	0.000750721
chr6	150920999	151164799	+	PLEKHG1	330.747	178.792	482.703	2.6998	1.43285	2.0004	1.00029	1.19758e-05	0.000750721
chr2	181845112	181928154	+	UBE2E3	2304.87	2072.2	2537.54	1.22456	0.292266	1.22061	0.2876	1.20843e-05	0.000751951
chr18	14179096	14227049	+	ANKRD20A5P	113.982	42.0418	185.921	4.4223	2.1448	2.12871	1.08998	1.21826e-05	0.000754066
chr6	80194708	80247147	-	LCA5	44.4272	23.7056	65.1489	2.74825	1.45852	2.0067	1.00482	1.22275e-05	0.000754066
chr7	27210210	27219880	-	HOXA10	11.5796	1.92835	21.2308	11.0099	3.46072	2.05897	1.04192	1.26011e-05	0.000773654
chr21	27011594	27089874	+	JAM2	384.421	200.093	568.75	2.84243	1.50713	2.02285	1.01639	1.31953e-05	0.000806548
chr5	111498315	111755010	-	EPB41L4A	63.0755	5.7879	120.363	20.7956	4.37821	1.98737	0.990858	1.32821e-05	0.00080828
chr2	113531492	113542971	-	IL1A	168.986	297.124	40.8484	0.13748	-2.86271	0.478557	-1.06324	1.35563e-05	0.000821347
chr7	5938341	5965603	+	CCZ1	720.417	497.343	943.492	1.89707	0.92377	1.71868	0.781298	1.40213e-05	0.00084581
chr7	152456834	152552464	+	ACTR3B	441.713	566.173	317.253	0.560347	-0.835608	0.604315	-0.726628	1.43115e-05	0.000848493
chr16	68771195	68869444	+	CDH1	535.437	897.523	173.351	0.193143	-2.37226	0.472934	-1.08029	1.43088e-05	0.000848493
chr15	59730372	59815751	+	FAM81A	1156.14	1417.64	894.643	0.631079	-0.664108	0.65667	-0.606759	1.42033e-05	0.000848493
chr22	50702142	50708822	-	MAPK11	661.16	528.28	794.041	1.50307	0.587911	1.4621	0.548046	1.43007e-05	0.000848493
chr1	22138758	22151714	+	LDLRAD2	62.8075	10.5414	115.074	10.9164	3.44843	2.03633	1.02597	1.47089e-05	0.00086833
chr1	171283486	171311223	+	FMO4	170.778	117.18	224.377	1.91481	0.937199	1.72784	0.78897	1.47953e-05	0.000869715
chr2	28004231	28113263	-	RBKS	64.4285	44.8806	83.9765	1.87111	0.903895	1.70226	0.767449	1.48772e-05	0.000870822
chr1	2481359	2484284	-	LOC115110	558.381	405.877	710.885	1.75148	0.808574	1.63451	0.708858	1.50266e-05	0.000875856
chr16	30996519	31000473	+	HSD3B7	58.9181	36.6424	81.1938	2.21585	1.14786	1.85541	0.891734	1.5271e-05	0.00088636
chr21	32490736	32931290	-	TIAM1	561.039	241.989	880.09	3.6369	1.86271	2.0918	1.06474	1.54135e-05	0.000890888
chr12	49250916	49259653	-	RND1	125.387	154.843	95.9311	0.619539	-0.690734	0.647208	-0.627698	1.61125e-05	0.000927409
chr6	485138	693141	-	EXOC2	2768.46	2414.82	3122.1	1.29289	0.370604	1.28305	0.359582	1.67049e-05	0.000957517
chr17	62120390	62207502	-	ERN1	585.689	480.375	691.003	1.43847	0.524531	1.40895	0.494621	1.6813e-05	0.000959731
chr10	6130949	6159422	+	RBM17	6328.2	6902.08	5754.32	0.833709	-0.262384	0.836052	-0.258335	1.82622e-05	0.00103816
chr2	220238180	220252662	-	DNPEP	2470.39	2304.05	2636.73	1.14439	0.194581	1.14329	0.193188	1.85956e-05	0.00105279
chr19	36803963	36822620	-	LINC00665	148.008	209.19	86.8251	0.415054	-1.26863	0.522871	-0.935472	1.9131e-05	0.00107867
chr2	158592958	158732374	-	ACVR1	50.1815	28.0904	72.2726	2.57286	1.36337	1.95409	0.966499	1.93781e-05	0.00107868
chr4	156845270	156875048	-	CTSO	1649.57	1045.73	2253.41	2.15487	1.1076	1.82964	0.871558	1.94435e-05	0.00107868
chr12	69139936	69159853	+	SLC35E3	639.223	547.798	730.648	1.33379	0.415533	1.31873	0.39915	1.9434e-05	0.00107868
chr9	33041850	33076714	-	SMU1	5899.05	6364.13	5433.97	0.853842	-0.227959	0.855444	-0.225254	1.92847e-05	0.00107868
chr2	10183682	10194963	+	KLF11	138.162	247.377	28.9463	0.117013	-3.09526	0.49141	-1.025	2.0044e-05	0.00110755
chr15	73976622	74006859	+	CD276	242.203	373.919	110.487	0.295484	-1.75885	0.485954	-1.04111	2.07687e-05	0.00114302
chr1	161141100	161147758	-	B4GALT3	3446.04	2920	3972.08	1.3603	0.443926	1.34282	0.425265	2.09839e-05	0.00115011
chr1	89724634	89738544	-	GBP5	1096.28	256.738	1935.83	7.54012	2.91459	2.04464	1.03185	2.1064e-05	0.00115011
chr7	116312459	116438440	+	MET	27.2305	4.41979	50.0411	11.3221	3.50106	1.99739	0.998119	2.20472e-05	0.00119435
chr9	15464065	15511003	-	PSIP1	20582.2	22339.9	18824.4	0.842635	-0.247021	0.844601	-0.243657	2.19772e-05	0.00119435
chr15	89631381	89745591	+	ABHD2	4851.01	4107.03	5594.99	1.3623	0.44604	1.34427	0.426828	2.45451e-05	0.00131421
chr12	56360553	56366573	+	CDK2	5607.66	6136.14	5079.19	0.827749	-0.272735	0.830446	-0.268042	2.44734e-05	0.00131421
chr12	68548550	68553521	-	IFNG	138.488	15.1006	261.875	17.3421	4.11621	1.94461	0.959482	2.44238e-05	0.00131421
chr19	11432722	11450344	-	RAB3D	747.569	555.509	939.628	1.69147	0.758279	1.59139	0.670292	2.55076e-05	0.00136047
chr3	196466728	196559518	+	PAK2	9555.63	10205.6	8905.65	0.872623	-0.19657	0.873752	-0.194704	2.56774e-05	0.00136426
chr7	99998495	100026431	-	ZCWPW1	241.372	196.365	286.379	1.4584	0.544386	1.42136	0.507275	2.58835e-05	0.00136994
chr20	54933983	54943718	+	FAM210B	199.437	133.876	264.997	1.97942	0.985077	1.74809	0.805783	2.69492e-05	0.0014209
chr5	33527287	33892124	-	ADAMTS12	633.034	1034.69	231.383	0.223627	-2.16084	0.484643	-1.045	2.78148e-05	0.00146096
chr3	121706170	121741127	-	ILDR1	491.272	329.368	653.175	1.98312	0.987769	1.74972	0.807121	2.79274e-05	0.00146132
chr21	46269500	46293818	-	PTTG1IP	4731.86	3908.94	5554.78	1.42105	0.506955	1.39339	0.478603	2.86084e-05	0.0014913
chr11	60145958	60163426	+	MS4A7	192.437	260.683	124.191	0.476407	-1.06973	0.555875	-0.847168	2.89627e-05	0.0015041
chr8	61878680	61880307	-	LOC100130298	80.2496	15.8181	144.681	9.14655	3.19323	1.98742	0.9909	3.0827e-05	0.00158897
chr19	51913275	51921057	-	SIGLEC10	661.491	948.353	374.63	0.395032	-1.33996	0.5191	-0.945915	3.08141e-05	0.00158897
chr12	7187515	7245043	-	C1R	490.767	253.367	728.168	2.87397	1.52304	1.98442	0.988719	3.1529e-05	0.00161911
chr9	26903368	26947468	-	PLAA	4277.67	4537.26	4018.09	0.885576	-0.175312	0.886306	-0.174123	3.18612e-05	0.00163011
chr12	57916659	57923931	+	MBD6	3552.89	2967.03	4138.75	1.39491	0.480174	1.37125	0.455496	3.40317e-05	0.00173474
chr17	37844337	37884915	+	ERBB2	356.579	276.261	436.897	1.58146	0.661261	1.51431	0.59866	3.46721e-05	0.00175443
chr19	54368838	54379689	+	MYADM	939.854	302.409	1577.3	5.21577	2.38288	2.03799	1.02714	3.45849e-05	0.00175443
chr3	38048987	38071154	-	PLCD1	255.363	175.916	334.81	1.90323	0.928453	1.70671	0.771219	3.79676e-05	0.00190117
chr17	75084725	75213181	+	SEC14L1	8885.64	7349.84	10421.4	1.41791	0.50377	1.39007	0.475153	3.77396e-05	0.00190117
chr3	75779112	75834734	-	ZNF717	339.229	254.571	423.887	1.6651	0.735608	1.57059	0.651303	3.79848e-05	0.00190117
chr6	32812986	32821748	-	TAP1	17922.8	13813.6	22032.1	1.59496	0.673522	1.52418	0.608036	3.85453e-05	0.00192226
chr21	40557404	40685712	-	BRWD1	2064.36	1706.52	2422.21	1.41939	0.505268	1.39108	0.4762	3.88387e-05	0.00192992
chr14	91737667	91884188	-	CCDC88C	7052.45	6225.91	7878.99	1.26552	0.339727	1.25757	0.330639	3.92906e-05	0.00194538
chr11	33106130	33183037	-	CSTF3	3449.9	3655.28	3244.52	0.887625	-0.171978	0.888412	-0.170699	3.94352e-05	0.00194556
chr18	33234533	33291798	+	GALNT1	5790.23	4746.19	6834.27	1.43995	0.526019	1.40787	0.493517	3.97702e-05	0.00195511
chr19	926037	972803	+	ARID3A	3739.63	3231.54	4247.73	1.31446	0.39447	1.30138	0.380044	4.09872e-05	0.00200779
chr15	49280835	49338760	-	SECISBP2L	4258.95	3353.18	5164.73	1.54025	0.623163	1.48456	0.570037	4.14744e-05	0.00202448
chr1	15898194	15911605	-	AGMAT	469.107	374.092	564.122	1.50798	0.592616	1.46063	0.546591	4.34568e-05	0.00209842
chr21	33765442	33766266	+	C21orf119	157.362	189.902	124.822	0.657294	-0.60539	0.680027	-0.556336	4.31691e-05	0.00209842
chr21	37507263	37518860	+	CBR3	24.8469	5.47267	44.2211	8.08035	3.01442	1.97175	0.979479	4.35969e-05	0.00209842
chr5	109025067	109205326	+	MAN2A1	4696.68	3058.93	6334.42	2.0708	1.05019	1.77748	0.829837	4.33701e-05	0.00209842
chr21	35445823	35515334	+	MRPS6	3888.36	2980.08	4796.64	1.60957	0.686675	1.53284	0.616211	4.6526e-05	0.00223163
chr11	59573608	59578345	-	MRPL16	3878.11	4140.77	3615.45	0.873134	-0.195725	0.874346	-0.193724	4.68811e-05	0.00224088
chr22	50883431	50913464	-	SBF1	7803.67	6803.01	8804.33	1.29418	0.37204	1.28331	0.35987	4.72776e-05	0.00225205
chr14	95999249	96001209	-	SNHG10	249.735	287.225	212.245	0.738951	-0.43645	0.749142	-0.41669	5.0537e-05	0.00239903
chr1	180941850	180992257	-	STX6	2414.06	2777.98	2050.13	0.737991	-0.438325	0.748112	-0.418675	5.10061e-05	0.00241301
chr12	96588207	96661606	+	ELK3	477.607	330.42	624.794	1.89091	0.919079	1.69436	0.760736	5.16187e-05	0.00243366
chr18	21742011	21977833	-	OSBPL1A	20.3918	6.76012	34.0234	5.03296	2.33141	2.00491	1.00353	5.28783e-05	0.00248456
chr11	58601540	58611997	-	GLYATL2	80.7169	148.141	13.2924	0.0897275	-3.47831	0.522512	-0.936464	5.35319e-05	0.00250321
chr12	103232104	103311381	-	PAH	35.2263	8.63316	61.8195	7.1607	2.8401	1.96649	0.97562	5.36377e-05	0.00250321
chr21	43892597	43916464	-	RSPH1	51.2131	19.2707	83.1555	4.31513	2.1094	2.00858	1.00617	5.4498e-05	0.0025348
chr21	44834398	44847002	-	SIK1	1551.69	867.309	2236.07	2.57816	1.36634	1.90846	0.932409	5.78411e-05	0.00268126
chr8	93895758	93978372	-	TRIQK	565.032	352.118	777.946	2.20933	1.14361	1.81786	0.862244	5.81439e-05	0.00268629
chr10	14560556	14816896	-	FAM107B	8589.81	6247.02	10932.6	1.75005	0.807398	1.61829	0.694472	5.93418e-05	0.00273249
chr16	66600294	66613038	+	CMTM1	18.9773	30.666	7.28865	0.237679	-2.07292	0.499672	-1.00095	5.97375e-05	0.00274157
chr22	25423941	25593415	+	KIAA1671	854.278	331.48	1377.08	4.15433	2.05461	2.00003	1.00002	6.0676e-05	0.00277542
chr20	62887048	62907579	+	PCMTD2	1194.28	1320.36	1068.2	0.809024	-0.305746	0.812808	-0.299014	6.229e-05	0.00283985
chr2	204192962	204296896	+	ABI2	2791.78	3077.86	2505.7	0.814104	-0.296714	0.817896	-0.290011	6.38546e-05	0.00288265
chr6	137518621	137540567	-	IFNGR1	4214.3	6045.1	2383.49	0.394284	-1.34269	0.527351	-0.923166	6.36609e-05	0.00288265
chr9	116037914	116055185	+	PRPF4	3919.75	4355.87	3483.64	0.799759	-0.322363	0.804464	-0.3139	6.38549e-05	0.00288265
chr3	148747904	148804341	-	HLTF	4179.73	4930.28	3429.18	0.695535	-0.523805	0.712165	-0.489716	6.59851e-05	0.00296912
chr21	46934629	46962385	-	SLC19A1	1673.04	1414.98	1931.11	1.36476	0.448648	1.34477	0.42736	6.62415e-05	0.00297097
chr10	97803159	97820625	+	CCNJ	476.287	549.112	403.461	0.734752	-0.444672	0.745676	-0.423379	6.6564e-05	0.00297578
chr2	65283495	65314142	+	CEP68	675.518	824.885	526.15	0.637847	-0.648718	0.666105	-0.586179	6.73656e-05	0.00298317
chr22	37678495	37711389	+	CYTH4	1682.17	1266.55	2097.79	1.65631	0.727974	1.56044	0.641953	6.73772e-05	0.00298317
chr18	3262111	3278282	+	MYL12B	11193.6	12291.5	10095.8	0.821364	-0.283907	0.824651	-0.278144	6.71539e-05	0.00298317
chr21	33043313	33104431	-	SCAF4	5911.53	5282.26	6540.81	1.23826	0.308313	1.23212	0.301141	6.81541e-05	0.00300793
chr18	5238099	5246505	+	LINC00667	1405.57	1603.17	1207.96	0.753486	-0.408347	0.762069	-0.392007	7.03087e-05	0.00309314
chr1	8071779	8086393	-	ERRFI1	168.834	216.001	121.667	0.56327	-0.828101	0.613893	-0.70394	7.07908e-05	0.00310432
chr1	89472360	89488549	-	GBP3	1020.4	525.313	1515.5	2.88494	1.52854	1.94131	0.957031	7.10124e-05	0.00310432
chr17	41322488	41363708	+	NBR1	4745.55	4306.15	5184.95	1.20408	0.267931	1.19984	0.262838	7.14121e-05	0.00311195
chr3	38207026	38296979	+	OXSR1	6146.72	6682.37	5611.07	0.839683	-0.252083	0.841989	-0.248126	7.33158e-05	0.00318486
chr18	55212073	55253969	-	FECH	2176.04	1956.22	2395.86	1.22474	0.292471	1.21957	0.286372	7.53558e-05	0.00326321
chr16	1560428	1662109	-	IFT140	265.28	341.593	188.967	0.553193	-0.854145	0.607726	-0.718506	7.67973e-05	0.00331524
chr20	58511887	58515352	-	PPP1R3D	389.308	306.65	471.966	1.5391	0.62209	1.47946	0.565073	7.99616e-05	0.0034304
chr1	158580496	158656506	-	SPTA1	44.4359	2.04024	86.8315	42.5594	5.41141	1.79392	0.843119	7.9934e-05	0.0034304
chr1	11724150	11734409	+	FBXO6	1577.8	1194.52	1961.07	1.64172	0.715208	1.5491	0.631428	8.12177e-05	0.0034735
chr10	104404252	104418076	+	TRIM8	3304.16	2903.92	3704.4	1.27565	0.351235	1.26591	0.340176	8.19867e-05	0.00349557
chr2	220408745	220415317	+	TMEM198	159.871	115.931	203.812	1.75805	0.813975	1.61677	0.693111	8.40258e-05	0.00357149
chr10	93170042	93274585	+	HECTD2	206.655	133.657	279.653	2.09232	1.0651	1.76774	0.821905	8.4426e-05	0.00357749
chr15	45003685	45010357	+	B2M	207693	169794	245591	1.44641	0.532473	1.41016	0.495857	8.52766e-05	0.00358283
chr15	77400498	77712446	-	PEAK1	1706.14	2179.35	1232.94	0.565736	-0.821799	0.616044	-0.698895	8.53301e-05	0.00358283
chr16	70253484	70259936	-	SMG1P7	130.503	163.926	97.0793	0.592213	-0.755812	0.634084	-0.657255	8.51224e-05	0.00358283
chr20	46988654	46999381	+	LINC00494	204.732	357.276	52.1876	0.146071	-2.77526	0.519673	-0.944324	8.69882e-05	0.00364138
chr18	29598445	29653154	+	RNF125	528.706	710.359	347.053	0.48856	-1.03339	0.571311	-0.807651	8.82002e-05	0.00368096
chr1	47140831	47184736	-	EFCAB14	8078.89	7570.95	8586.82	1.13418	0.181651	1.13284	0.179939	9.04019e-05	0.00376137
chr6	106534195	106557814	+	PRDM1	5465.39	3599.71	7331.07	2.03657	1.02614	1.74567	0.803777	9.06715e-05	0.00376137
chr2	201353684	201374792	-	KCTD18	1298.85	1168.92	1428.77	1.2223	0.289598	1.21711	0.283465	9.2017e-05	0.00380576
chr1	109102971	109181949	+	FAM102B	1113.22	1371.32	855.123	0.623578	-0.681359	0.656494	-0.607146	9.30783e-05	0.00381259
chr2	62051983	62081278	-	FAM161A	446.073	558.674	333.471	0.596898	-0.744443	0.637628	-0.649214	9.35619e-05	0.00381259
chr8	103661005	103668130	-	KLF10	4040.57	2953.09	5128.04	1.7365	0.796181	1.60472	0.68232	9.26019e-05	0.00381259
chr3	194207869	194209274	+	LINC00884	44.4479	57.2535	31.6422	0.552667	-0.855516	0.608421	-0.716857	9.35622e-05	0.00381259
chr15	52043758	52108558	+	TMOD2	1085.64	1332.6	838.69	0.629365	-0.66803	0.66062	-0.598107	9.33927e-05	0.00381259
chr3	169940220	170023770	+	PRKCI	1750.73	2024.15	1477.31	0.72984	-0.454347	0.741793	-0.430911	9.38745e-05	0.00381407
chr7	92116337	92157845	-	PEX1	1396.4	1286.83	1505.97	1.17029	0.226872	1.16734	0.223221	9.82177e-05	0.00397883
chr12	124457762	124499986	+	ZNF664	6045.87	6920.14	5171.61	0.747327	-0.420188	0.757149	-0.401351	9.8557e-05	0.0039809
chr22	50919985	50924866	+	ADM2	210.274	119.55	300.998	2.51776	1.33214	1.86969	0.902798	0.000103839	0.00413416
chr14	45366507	45376460	+	C14orf28	220.047	185.251	254.843	1.37566	0.460127	1.35209	0.435186	0.000103255	0.00413416
chrX	100474933	100519485	+	DRP2	33.6839	44.3917	22.9762	0.517578	-0.950152	0.589627	-0.762127	0.00010331	0.00413416
chr13	39584002	39612213	-	PROSER1	7758.98	8509.41	7008.55	0.823624	-0.279942	0.826967	-0.274098	0.000103148	0.00413416
chr19	47777659	47778980	+	PRR24	164.786	126.423	203.15	1.6069	0.684283	1.52352	0.607405	0.000103848	0.00413416
chr21	40547372	40555440	-	PSMG1	4068.12	3579.52	4556.72	1.273	0.348229	1.26357	0.337503	0.000104691	0.00415577
chr1	89517987	89531043	-	GBP1	7028.85	4967	9090.7	1.83022	0.872016	1.65203	0.724238	0.000107906	0.00427108
chr17	47787687	47841518	-	FAM117A	2899.64	2504.19	3295.1	1.31584	0.395981	1.30118	0.379817	0.000109471	0.00432068
chr17	71203492	71228533	-	FAM104A	4206.46	3657.52	4755.4	1.30017	0.3787	1.28751	0.364583	0.00010986	0.00432365
chr5	169805165	169816681	-	KCNMB1	97.6827	154.99	40.3749	0.260499	-1.94065	0.512568	-0.964185	0.000110289	0.00432822
chr19	10397643	10399260	+	ICAM4	55.2345	31.5437	78.9253	2.50209	1.32314	1.86192	0.896792	0.000110673	0.00433049
chr3	135684515	135866752	+	PPP2R3A	15.1864	5.4257	24.9471	4.59796	2.20099	1.94528	0.959975	0.000110974	0.00433049
chr21	45138978	45182188	+	PDXK	5472.15	4599.13	6345.17	1.37965	0.464298	1.3555	0.438828	0.000111819	0.00435116
chr14	105886186	105937057	+	MTA1	4923	5404.17	4441.83	0.821928	-0.282917	0.825374	-0.276879	0.000112746	0.00436967
chr11	119508808	119599435	-	PVRL1	690.913	931.648	450.178	0.483206	-1.04929	0.570866	-0.808776	0.000112927	0.00436967
chr16	87741418	87799598	-	KLHDC4	1950.35	2122.93	1777.78	0.837417	-0.255981	0.839991	-0.251555	0.000113692	0.00437477
chr22	21061979	21213100	-	PI4KA	6785.51	7285.43	6285.6	0.862763	-0.212964	0.864382	-0.210258	0.00011351	0.00437477
chrX	73952691	74145287	-	KIAA2022	424.863	660.469	189.257	0.286549	-1.80314	0.514594	-0.958493	0.000115592	0.00443552
chr18	20714528	20840434	+	CABLES1	2708.51	3237.23	2179.79	0.673352	-0.570566	0.695241	-0.524415	0.000116774	0.00446845
chr3	39424815	39438819	+	SLC25A38	2566.86	2754.45	2379.27	0.863793	-0.211243	0.865421	-0.208526	0.000119479	0.00455934
chr3	48894356	48936426	-	SLC25A20	1385.01	1189.92	1580.11	1.32792	0.409166	1.31171	0.39145	0.000121293	0.00460313
chr11	57067103	57092413	-	TNKS1BP1	846.489	599.783	1093.2	1.82265	0.866041	1.64604	0.718996	0.000121137	0.00460313
chr17	62461569	62464760	+	MILR1	26.4489	43.8877	9.01012	0.205299	-2.2842	0.517883	-0.949301	0.000123227	0.00466372
chr11	47260853	47270457	-	ACP2	1158.75	822.457	1495.04	1.81777	0.862174	1.64323	0.71653	0.000125169	0.00472428
chr2	211342406	211543831	+	CPS1	200.25	47.7221	352.777	7.39233	2.88603	1.87865	0.909693	0.000126961	0.00477885
chr6	43005355	43021683	-	CUL7	2185.57	1722.6	2648.54	1.53753	0.620615	1.47545	0.561154	0.000127767	0.00479614
chr21	44313378	44329773	+	NDUFV3	1532.91	1202.84	1862.97	1.54881	0.631162	1.48336	0.568871	0.000128939	0.00482701
chr15	75247443	75249775	-	RPP25	451.67	580.122	323.219	0.557157	-0.843844	0.613164	-0.705654	0.000129585	0.00483808
chr1	68150860	68154021	+	GADD45A	2033.63	1648.44	2418.82	1.46734	0.553199	1.42414	0.510087	0.000131011	0.00485198
chr6	109765266	109787171	-	MICAL1	5751.35	4648.53	6854.17	1.47448	0.560209	1.42972	0.515732	0.000130385	0.00485198
chr9	79000433	79009444	-	RFK	739.33	885.324	593.335	0.670189	-0.57736	0.693415	-0.52821	0.000130721	0.00485198
chrX	106183964	106243474	-	MORC4	68.0626	11.994	124.131	10.3494	3.37148	1.83601	0.876574	0.000132953	0.00491075
chr3	125635444	125648867	+	FAM86JP	104.236	84.311	124.16	1.47265	0.55841	1.42743	0.513423	0.00013354	0.00491927
chr19	15562438	15575382	-	RASAL3	7532.66	6518.8	8546.53	1.31106	0.390734	1.29678	0.374931	0.000135761	0.00498777
chr11	43702143	43878169	+	HSD17B12	4200.26	4933.47	3467.05	0.70276	-0.508895	0.719493	-0.474947	0.000136483	0.00499275
chr5	172068276	172118533	+	NEURL1B	65.0847	14.7524	115.417	7.8236	2.96783	1.86519	0.899321	0.000136981	0.00499275
chrX	99929489	99987135	-	SYTL4	63.2407	121.715	4.76669	0.0391627	-4.67437	0.566273	-0.820431	0.000136961	0.00499275
chr16	66586466	66600190	+	CKLF	232.05	325.726	138.373	0.424815	-1.23509	0.547975	-0.867819	0.000137723	0.0050066
chr13	26828756	26978569	+	CDK8	1324.24	1505.98	1142.5	0.758641	-0.39851	0.767701	-0.381384	0.000142767	0.0051628
chr17	7761064	7765600	+	CYB5D1	948.195	743.306	1153.08	1.55129	0.63347	1.48387	0.569361	0.000142437	0.0051628
chr12	101786903	101801572	-	ARL1	4112.46	3731.07	4493.86	1.20444	0.268363	1.19995	0.262975	0.000143577	0.005167
chr16	89773541	89787394	-	VPS9D1	320.066	226.591	413.542	1.82506	0.86794	1.64423	0.717411	0.000143632	0.005167
chr15	71123863	71146604	-	LARP6	371.481	706.725	36.2378	0.0512757	-4.28558	0.563964	-0.826325	0.000146674	0.00526273
chr17	26646121	26655711	+	TMEM97	3818.83	4466.68	3170.98	0.709919	-0.494274	0.72563	-0.462694	0.000147332	0.00527264
chr11	124735305	124751370	+	ROBO3	37.72	12.9757	62.4642	4.81393	2.26721	1.91449	0.936958	0.000148779	0.0053107
chr10	102747293	102754158	+	C10orf2	2080.79	2395.33	1766.26	0.737373	-0.439533	0.749143	-0.416687	0.000152121	0.00541253
chr17	43299292	43324683	+	FMNL1	7198.78	6297.39	8100.18	1.28628	0.363199	1.27488	0.350359	0.000152808	0.00541253
chrX	131337052	131353508	-	RAP2C	4066.16	3875.46	4256.86	1.09842	0.135424	1.09771	0.134503	0.000152419	0.00541253
chr2	29320542	29406679	+	CLIP4	1115.18	739.518	1490.84	2.01596	1.01147	1.72372	0.785524	0.000153965	0.00542671
chr14	53503458	53620046	-	DDHD1	5260.52	4612.88	5908.17	1.2808	0.357046	1.26987	0.344686	0.000153994	0.00542671
chr2	23608298	23931483	+	KLHL29	680.725	1051.48	309.969	0.294792	-1.76223	0.521141	-0.940254	0.000155083	0.00545119
chr2	105977283	106055230	-	FHL2	227.032	114.031	340.032	2.98192	1.57624	1.90106	0.926802	0.000155758	0.00545396
chr9	136028335	136039332	-	GBGT1	247.608	316.636	178.58	0.563993	-0.826251	0.61835	-0.693504	0.000155951	0.00545396
chr22	39101807	39129592	+	GTPBP1	6212.77	5598.73	6826.81	1.21935	0.286113	1.21382	0.27955	0.000160759	0.00560788
chr1	203766651	203769590	+	ZBED6	945.084	843.015	1047.15	1.24215	0.312843	1.23467	0.304129	0.000161246	0.00561072
chr13	37583451	37633850	-	SUPT20H	3897.3	4184.11	3610.48	0.862904	-0.212728	0.864553	-0.209973	0.000165161	0.00573251
chr1	150618701	150669672	-	GOLPH3L	2684.28	2489.2	2879.35	1.15674	0.210061	1.15448	0.207248	0.000168421	0.00583099
chr14	54416455	54423554	-	BMP4	249.866	496.318	3.41479	0.00688025	-7.18332	0.586674	-0.769368	0.00017176	0.00593172
chr7	72634674	72649979	+	NCF1B	1338.39	919.722	1757.05	1.91042	0.933887	1.67905	0.747644	0.000172824	0.00595359
chr3	149682691	149688741	-	PFN2	700.113	379.337	1020.89	2.69125	1.42827	1.86752	0.90112	0.000177279	0.00609186
chr3	105085557	105295757	+	ALCAM	7451.52	6637.84	8265.2	1.24516	0.316337	1.23747	0.307388	0.000178827	0.00612982
chr3	197340898	197354752	-	LOC220729	338.526	408.607	268.446	0.656979	-0.606081	0.683248	-0.549518	0.000180058	0.00615674
chr21	44513066	44527688	-	U2AF1	7564.95	6582.71	8547.18	1.29843	0.376768	1.28531	0.362121	0.000181404	0.00618745
chr14	51955839	52197444	+	FRMD6	606.983	292.347	921.62	3.15249	1.65649	1.89935	0.925504	0.000182465	0.00620831
chr17	18414576	18424566	-	USP32P2	75.3937	125.146	25.6415	0.204893	-2.28706	0.528274	-0.920641	0.000184623	0.00626629
chr8	52730135	52811746	-	PCMTD1	1357.87	1059.02	1656.73	1.5644	0.645612	1.49087	0.576154	0.00018769	0.00635479
chr5	140810158	140892546	+	PCDHGA12	180.187	92.9512	267.423	2.87703	1.52458	1.88109	0.911571	0.000188855	0.00637859
chr12	92378752	92536447	-	C12orf79	70.0968	104.096	36.0978	0.346775	-1.52793	0.531551	-0.911721	0.000189798	0.00639482
chr2	74641303	74644844	-	C2orf81	269	336.795	201.204	0.597409	-0.74321	0.641136	-0.641298	0.000191221	0.00642706
chrX	154255064	154285191	+	FUNDC2	3682.08	4532.3	2831.87	0.624819	-0.678489	0.660353	-0.59869	0.000192102	0.00644102
chr2	101623690	101767846	-	TBC1D8	89.6466	124.04	55.2536	0.445451	-1.16666	0.560262	-0.835827	0.00019506	0.00652436
chr4	2271324	2420370	-	ZFYVE28	55.3239	26.1738	84.474	3.22742	1.69038	1.89685	0.923602	0.000195748	0.00653157
chr12	65107222	65153226	-	GNS	4148.8	3337.58	4960.02	1.48611	0.571542	1.4359	0.521959	0.000196976	0.00654988
chr15	101821715	101835460	-	SNRPA1	5313.08	6102.87	4523.3	0.741175	-0.432113	0.752741	-0.409774	0.000197246	0.00654988
chr1	168510003	168513235	-	XCL2	26.7603	46.5233	6.9973	0.150404	-2.73308	0.540027	-0.888897	0.000197899	0.00655583
chr21	40714241	40721047	-	HMGN1	25735.8	21249.9	30221.6	1.4222	0.508123	1.38767	0.472667	0.000200084	0.00661233
chr5	171760503	171881527	-	SH3PXD2B	43.031	20.6703	65.3917	3.16356	1.66155	1.89259	0.920362	0.000201112	0.00663047
chr14	24028772	24037045	-	AP1G2	4340.76	3841.27	4840.25	1.26007	0.333499	1.25087	0.322927	0.000203688	0.00668423
chr11	55432643	55433572	+	OR4C6	16.9664	0.854083	33.0786	38.73	5.27538	1.71746	0.780276	0.000203711	0.00668423
chr20	56884771	56942563	+	RAB22A	2189.46	2069.57	2309.35	1.11586	0.15816	1.11557	0.157783	0.00020501	0.00671091
chr17	53828340	53854748	+	PCTP	1017.68	768.256	1267.11	1.64934	0.721885	1.54383	0.62651	0.000206005	0.00672754
chr8	21911081	21940036	+	DMTN	53.3688	17.5963	89.1412	5.0659	2.34082	1.87855	0.909617	0.000206862	0.00673959
chr1	117057156	117113715	-	CD58	3547.72	4126.64	2968.79	0.719422	-0.47509	0.734351	-0.445458	0.000212659	0.00691218
chr8	17086740	17104387	-	CNOT7	7107.39	7441.95	6772.83	0.910089	-0.135921	0.910692	-0.134965	0.000216902	0.00703352
chr19	35988119	36004560	-	DMKN	127.267	197.496	57.0382	0.288807	-1.79182	0.528118	-0.921069	0.000218134	0.00704116
chr15	85523744	85682376	+	PDE8A	2000.23	2363.96	1636.5	0.692271	-0.53059	0.712049	-0.489951	0.000218157	0.00704116
chr22	23229960	23238013	+	IGLL5	8786.96	14457.8	3116.11	0.215531	-2.21403	0.532199	-0.909963	0.000225406	0.00725817
chr3	49842638	49851391	-	UBA7	5279.9	4463.69	6096.11	1.36571	0.449652	1.3418	0.424166	0.000226393	0.007273
chr7	101459184	101927250	+	CUX1	1853.22	2268.21	1438.23	0.634081	-0.65726	0.667655	-0.582826	0.000229907	0.00736566
chr12	56735382	56754037	-	STAT2	11276	8814.38	13737.6	1.55855	0.640203	1.48536	0.570814	0.000230344	0.00736566
chr10	11784356	11806065	+	ECHDC3	276.965	203.714	350.216	1.71916	0.781702	1.58177	0.661542	0.000231106	0.00737299
chr16	30368422	30381522	-	TBC1D10B	3591.71	3245.64	3937.78	1.21325	0.278879	1.20797	0.272585	0.000239059	0.00760912
chr6	27215502	27224399	+	PRSS16	267.521	146.199	388.843	2.65969	1.41126	1.84645	0.884755	0.000240109	0.00762498
chr19	50936160	50969583	+	MYBPC2	654.353	87.8283	1220.88	13.9007	3.79709	1.75079	0.808008	0.000242499	0.00768323
chr5	34656433	34832717	+	RAI14	457.637	898.731	16.5423	0.0184062	-5.76366	0.592538	-0.755022	0.000245362	0.00775613
chr4	159131401	159176439	+	TMEM144	60.9677	25.0656	96.8697	3.86464	1.95033	1.88372	0.913582	0.000245933	0.00775645
chr11	70116806	70230607	+	PPFIA1	1722.78	1964.21	1481.35	0.75417	-0.407039	0.764506	-0.387399	0.000247971	0.00780288
chr9	108210315	108314714	+	FSD1L	2531.37	3054.84	2007.89	0.657282	-0.605416	0.685166	-0.545474	0.000249586	0.00783587
chr7	100064142	100076902	-	TSC22D4	4867.29	4248.8	5485.79	1.29114	0.368645	1.27831	0.35424	0.000253344	0.0079358
chr3	58727737	59035715	-	C3orf67	62.6283	24.8206	100.436	4.04648	2.01667	1.87875	0.909775	0.00025433	0.00794868
chr7	121713598	121784344	-	AASS	253.459	40.6834	466.234	11.4601	3.51854	1.76193	0.817155	0.000258118	0.00804261
chr17	8377523	8534079	-	MYH10	3924.25	2161.27	5687.23	2.63143	1.39585	1.83875	0.878729	0.000258847	0.00804261
chr8	42704780	42751866	-	RNF170	712.396	574.046	850.745	1.48202	0.567562	1.43096	0.516988	0.000259544	0.00804261
chr1	28286504	28294604	+	XKR8	363.01	288.335	437.685	1.51797	0.602144	1.45625	0.542255	0.000259664	0.00804261
chr19	17634110	17664648	+	FAM129C	299.354	494.999	103.708	0.209511	-2.2549	0.537007	-0.896987	0.000262135	0.00807797
chr9	136207751	136215011	-	MED22	2384.64	2599.16	2170.11	0.834927	-0.260278	0.838039	-0.25491	0.00026256	0.00807797
chr12	70132466	70216984	+	RAB3IP	1536.46	1651.19	1421.72	0.861029	-0.215866	0.863154	-0.21231	0.000262002	0.00807797
chr12	8276228	8291203	+	CLEC4A	94.6921	165.493	23.8912	0.144364	-2.79222	0.550448	-0.861323	0.000263594	0.00809176
chr8	81880046	82024303	-	PAG1	3931.9	2073.73	5790.06	2.7921	1.48135	1.85253	0.889497	0.000265927	0.00814527
chr3	169511216	169530574	-	LRRC34	76.3283	123.29	29.3661	0.238187	-2.06984	0.534266	-0.90437	0.000268036	0.0081917
chr1	156119735	156147542	+	SEMA4A	12289.6	9526.86	15052.4	1.58	0.659924	1.49796	0.583001	0.000269198	0.00820905
chr19	2977536	2995182	+	TLE6	156.54	85.3187	227.762	2.66955	1.41659	1.83991	0.879632	0.00027117	0.00823524
chr17	74385613	74449288	-	UBE2O	3530.83	3910.78	3150.87	0.80569	-0.311704	0.810708	-0.302745	0.000271249	0.00823524
chr20	17949762	17971762	+	MGME1	1873.33	1695.42	2051.25	1.20988	0.274864	1.20464	0.268599	0.000273587	0.00828801
chr17	72858619	72869156	-	FDXR	3552.82	3012.99	4092.65	1.35834	0.44184	1.3351	0.416947	0.000277814	0.00839765
chr1	203274664	203278729	+	BTG2	11757.3	8087.61	15426.9	1.90748	0.931667	1.66651	0.736833	0.000278434	0.008398
chr21	42792485	42831141	+	MX1	64092.7	48174.1	80011.3	1.66088	0.731945	1.54671	0.629206	0.000280698	0.00844784
chr17	8706041	8770994	-	PIK3R6	6385.14	8738.23	4032.06	0.461427	-1.11583	0.571087	-0.808216	0.000284002	0.0085287
chrX	95939662	96855597	+	DIAPH2	1247.98	1058.41	1437.55	1.35821	0.441709	1.33551	0.417392	0.000286995	0.00859989
chr5	9035138	9546233	-	SEMA5A	176.525	310.31	42.7405	0.137735	-2.86003	0.555023	-0.849382	0.000288518	0.00862683
chr5	90664541	90679149	-	ARRDC3	1171.67	741.934	1601.42	2.15843	1.10998	1.74797	0.805678	0.000289396	0.00863438
chr6	76017800	76203545	-	FILIP1	88.6398	157.596	19.6832	0.124896	-3.0012	0.558877	-0.839398	0.000290744	0.00865591
chr10	100143322	100174978	-	PYROXD2	205.448	345.129	65.767	0.190558	-2.3917	0.543445	-0.879794	0.000295576	0.00878084
chr11	94898677	94965705	-	SESN3	680.333	1013.4	347.261	0.342668	-1.54512	0.539416	-0.890529	0.000296404	0.00878655
chr19	19174803	19223841	+	SLC25A42	1033.41	864.329	1202.5	1.39125	0.476378	1.36212	0.445854	0.00030026	0.00888178
chr1	2487208	2488450	-	LOC100133445	208.802	150.432	267.172	1.77603	0.828655	1.60621	0.683664	0.000302523	0.00892961
chr2	174219561	174233718	+	CDCA7	2675.84	3104.88	2246.81	0.723637	-0.466662	0.738588	-0.437159	0.000303245	0.00893183
chr14	91337167	91526993	-	RPS6KA5	228.937	160.722	297.151	1.84886	0.886633	1.63984	0.713553	0.000307062	0.009025
chr21	19289657	19639687	+	CHODL	72.5712	21.571	123.571	5.72861	2.51818	1.82419	0.867257	0.000312937	0.00913934
chr2	73989325	74007284	-	DUSP11	3404.5	4182.27	2626.72	0.628061	-0.671023	0.664851	-0.588897	0.000312532	0.00913934
chr17	45915047	45918699	-	SCRN2	801.038	661.377	940.698	1.42233	0.508258	1.38541	0.470315	0.000312543	0.00913934
chr4	185308876	185395726	-	IRF2	6285.4	5457.39	7113.4	1.30345	0.38233	1.28855	0.365749	0.000314295	0.00915965
chr2	198669426	199014608	+	PLCL1	66.8492	21.787	111.911	5.13662	2.36082	1.83661	0.877045	0.000316196	0.00919565
chr8	67976603	68108849	+	CSPP1	1094.39	1208.63	980.147	0.810954	-0.302308	0.815922	-0.293496	0.000319838	0.00928201
chr20	29611879	29634007	+	FRG1B	622.966	538.183	707.748	1.31507	0.395137	1.29961	0.378083	0.000322323	0.00933453
chr6	25081295	25138620	-	CMAHP	648.92	413.767	884.073	2.13664	1.09534	1.73757	0.797071	0.000325796	0.00941537
chr4	17578927	17609590	+	LAP3	19273.2	15921	22625.5	1.42111	0.507019	1.38452	0.469385	0.000328374	0.00947007
chrX	20168029	20284750	-	RPS6KA3	3463.79	3834.78	3092.79	0.80651	-0.310236	0.811551	-0.301247	0.000331066	0.00952781
chr9	38571361	38620360	-	ANKRD18A	102.587	30.6389	174.535	5.69649	2.51007	1.81901	0.863152	0.000331836	0.00953011
chr2	69685127	69870977	-	AAK1	3578.62	2851.2	4306.04	1.51026	0.594794	1.4494	0.53546	0.000333865	0.00954867
chr2	26413504	26467594	-	HADHA	19685.3	22048.4	17322.1	0.785641	-0.348057	0.792602	-0.335331	0.000333517	0.00954867
chr6	36708555	36807220	-	CPNE5	3530.34	2755.14	4305.55	1.56273	0.644069	1.48436	0.569845	0.000345646	0.0098652
chr9	131580779	131584955	+	ENDOG	454.984	545.397	364.572	0.668452	-0.581104	0.695089	-0.524731	0.000347398	0.00989477
chr6	3722836	3752246	-	PXDC1	80.2992	35.304	125.295	3.54902	1.82742	1.85475	0.891223	0.000351721	0.00999728
chr19	42905659	42931578	-	LIPE	604.838	669.645	540.031	0.806443	-0.310356	0.811959	-0.300521	0.0003526	0.0100017
chr11	104963196	104972158	-	CARD17	9.05794	0.160493	17.9554	111.876	6.80576	1.65164	0.723897	0.000358303	0.0101426
chr3	52321836	52329272	+	GLYCTK	368.496	312.67	424.322	1.35709	0.440517	1.3328	0.414461	0.000360844	0.0101937
chr21	47581062	47604373	-	SPATC1L	609.615	437.229	782.001	1.78854	0.838782	1.60888	0.68606	0.00036956	0.0104186
chr9	132934857	132999583	+	NCS1	43.9105	80.1004	7.72061	0.0963867	-3.37502	0.575426	-0.797297	0.000373868	0.0105136
chr16	67968407	67970780	-	PSMB10	4878.3	4452.41	5304.2	1.19131	0.25255	1.18722	0.247588	0.000374453	0.0105136
chr16	30103635	30107537	-	YPEL3	555.52	421.158	689.883	1.63806	0.711989	1.52889	0.612483	0.000376673	0.0105545
chr3	71728440	71803924	-	EIF4E3	160.795	35.615	285.974	8.0296	3.00533	1.76265	0.817746	0.000379644	0.0106162
chr21	46707967	46717269	+	LOC642852	524.197	407.12	641.275	1.57515	0.655492	1.49097	0.57625	0.000380832	0.0106279
chr11	104813594	104839325	-	CASP4	3416.22	2902.47	3929.96	1.354	0.43723	1.33056	0.412032	0.000383307	0.0106325
chrX	72782984	72906937	+	CHIC1	971.391	804.963	1137.82	1.4135	0.499275	1.37726	0.461801	0.000382001	0.0106325
chr17	42785976	42829636	+	DBF4B	2164.58	2594.72	1734.43	0.668446	-0.581117	0.695204	-0.524491	0.000383125	0.0106325
chr10	72238564	72328206	+	PALD1	1310.76	1885.46	736.06	0.390387	-1.35702	0.553387	-0.853639	0.00038808	0.0107005
chr20	43160422	43247678	+	PKIG	895.137	678.067	1112.21	1.64026	0.713927	1.53003	0.613557	0.000387842	0.0107005
chr10	116697952	116737439	+	TRUB1	1431.69	1604.38	1259	0.784727	-0.349737	0.792213	-0.336039	0.000386985	0.0107005
chr17	43238264	43247406	+	HEXIM2	261.543	226.915	296.171	1.30521	0.384283	1.28932	0.366614	0.000396477	0.0109102
chr6	33161362	33168630	-	RXRB	1719.06	1594.78	1843.33	1.15585	0.208953	1.15351	0.206025	0.000398143	0.0109343
chr11	122526398	122685187	+	UBASH3B	256.896	384.797	128.995	0.33523	-1.57678	0.545029	-0.875594	0.000404568	0.0110887
chr8	124510127	124553493	-	FBXO32	78.2	48.0768	108.323	2.25313	1.17193	1.75429	0.810883	0.000412466	0.0112383
chr21	35747749	35761452	+	SMIM11	795.036	676.97	913.103	1.34881	0.431686	1.32686	0.408018	0.000411671	0.0112383
chr5	112849391	112930984	+	YTHDC2	3106.55	3336.22	2876.89	0.86232	-0.213705	0.864292	-0.21041	0.000411838	0.0112383
chr12	56414689	56432219	+	IKZF4	532.026	474.422	589.631	1.24284	0.313642	1.2345	0.303926	0.00041439	0.0112685
chr1	16524599	16539104	-	ARHGEF19	155.185	119.105	191.264	1.60585	0.683336	1.5105	0.595026	0.000417618	0.0113339
chr19	42381190	42385439	+	CD79A	21228.8	17580.4	24877.1	1.41505	0.500854	1.37867	0.463274	0.000421148	0.0114073
chr22	36536371	36562225	-	APOL3	3286.87	2406.3	4167.45	1.73189	0.792348	1.57831	0.658385	0.000425458	0.0115015
chr5	74323289	74326724	-	GCNT4	28.1024	8.42385	47.781	5.67211	2.50389	1.796	0.844785	0.00042828	0.0115552
chr4	183245137	183724177	+	TENM3	19.1455	34.4607	3.8303	0.11115	-3.16942	0.574689	-0.799148	0.000435536	0.0117281
chr15	92396938	92715665	+	SLCO3A1	46.0813	8.255	83.9076	10.1645	3.34546	1.72462	0.78628	0.000436446	0.0117297
chr20	4833002	4990939	-	SLC23A2	743.895	1113.83	373.957	0.335739	-1.57459	0.546877	-0.870713	0.000439233	0.0117817
chr10	75257296	75335433	-	USP54	602.201	705.305	499.097	0.707632	-0.498928	0.726522	-0.460922	0.000441453	0.0118183
chr10	124608610	124639157	-	FAM24B	104.45	136.079	72.8215	0.53514	-0.90201	0.610347	-0.712298	0.000444059	0.0118281
chr7	74572384	74587802	-	NCF1C	2833.28	2085.76	3580.8	1.71679	0.779712	1.5699	0.65067	0.000443519	0.0118281
chr8	57073468	57123859	-	PLAG1	277.591	173.421	381.76	2.20134	1.13839	1.74094	0.799871	0.000444388	0.0118281
chr15	75137197	75165670	-	SCAMP2	6208.85	5556.05	6861.66	1.23499	0.304498	1.22746	0.29567	0.000449307	0.011936
chr7	150264458	150271041	+	GIMAP4	132.027	230.869	33.1844	0.143737	-2.7985	0.56801	-0.816012	0.000463831	0.0122982
chr8	66933791	67012755	+	DNAJC5B	87.6685	37.3364	138.001	3.69614	1.88602	1.82876	0.870867	0.00046982	0.0124331
chrX	110924346	111003875	+	ALG13	2017.85	1673.43	2362.28	1.41164	0.497372	1.37537	0.45982	0.000471579	0.0124558
chr12	110288748	110318293	-	GLTP	2221.3	1964.5	2478.09	1.26144	0.335069	1.25133	0.323458	0.000477626	0.0125915
chr14	92434243	92506403	-	TRIP11	3976.71	3588.8	4364.61	1.21618	0.282352	1.20987	0.274848	0.000479354	0.012613
chr3	32433163	32496333	+	CMTM7	86.7821	36.0766	137.488	3.81099	1.93017	1.82473	0.867685	0.000483265	0.012622
chr16	57126455	57181878	+	CPNE2	268.864	437.795	99.9339	0.228267	-2.13121	0.551399	-0.858831	0.000481484	0.012622
chr6	139456249	139501946	+	HECA	633.474	515.128	751.82	1.45948	0.545458	1.41141	0.497133	0.000482664	0.012622
chr5	118788138	118878030	+	HSD17B4	5548.71	5832.49	5264.93	0.902691	-0.147697	0.903464	-0.14646	0.000483352	0.012622
chr10	118642888	118886097	-	KIAA1598	165.566	29.6983	301.435	10.1499	3.34339	1.71358	0.777013	0.000484377	0.0126249
chr3	49061762	49066875	-	IMPDH2	14870.7	17631.2	12110.2	0.686863	-0.541906	0.710086	-0.493935	0.000487581	0.0126845
chr3	197615946	197686886	-	IQCG	193.468	157.308	229.627	1.45973	0.545697	1.41118	0.496901	0.00048914	0.0127011
chr14	95883831	95942173	-	SYNE3	1203.19	1020.1	1386.28	1.35897	0.44251	1.33421	0.41599	0.000490241	0.0127039
chr19	58595209	58629793	-	ZSCAN18	385.087	510.115	260.059	0.509805	-0.971983	0.5987	-0.740095	0.000491087	0.0127039
chrX	102564274	102565974	-	BEX2	90.1043	43.8836	136.325	3.10652	1.6353	1.82246	0.865885	0.000499241	0.0128666
chr1	10696666	10856733	-	CASZ1	652.358	846.666	458.049	0.541003	-0.886291	0.614297	-0.702991	0.000498728	0.0128666
chr17	52978052	53039328	+	TOM1L1	468.569	231.061	706.076	3.05579	1.61155	1.82099	0.864726	0.00050125	0.0128943
chr6	45866190	46048085	-	CLIC5	41.507	8.14449	74.8696	9.19267	3.20048	1.72089	0.783158	0.000504698	0.0129589
chr3	185225570	185270369	-	LIPH	1209.4	1617.86	800.931	0.495056	-1.01434	0.5923	-0.755601	0.000506529	0.0129818
chr11	104896237	104905884	-	CASP1	1059.99	603.852	1516.12	2.51075	1.32812	1.78507	0.835982	0.000510284	0.0130538
chr12	8373856	8380214	-	FAM90A1	114.588	54.9368	174.239	3.17162	1.66522	1.82126	0.86494	0.000514063	0.0131084
chr16	4658884	4664927	-	UBALD1	929.223	1101.86	756.582	0.686638	-0.542377	0.710224	-0.493654	0.000514315	0.0131084
chr7	150745379	150749843	+	ASIC3	45.4667	29.3221	61.6112	2.10118	1.0712	1.70872	0.772913	0.000521532	0.0132679
chr12	5019073	5027422	+	KCNA1	307.091	547.627	66.5543	0.121532	-3.04059	0.57888	-0.788664	0.000527212	0.0133877
chr4	54326437	54457753	-	LNX1	40.0732	16.2231	63.9234	3.94027	1.9783	1.8133	0.85862	0.000535335	0.013569
chr5	68788119	68853931	+	OCLN	565.373	824.018	306.727	0.372234	-1.42572	0.556026	-0.846776	0.000536776	0.0135806
chr12	48166967	48176536	+	SLC48A1	197.131	156.968	237.294	1.51173	0.596204	1.44496	0.531032	0.000538619	0.0136023
chr21	37406839	37433116	-	SETD4	666.926	577.694	756.158	1.30892	0.388381	1.29285	0.370552	0.000547118	0.0137918
chr10	45950033	46090354	-	2016-03-08	2888.21	2429	3347.41	1.3781	0.462683	1.34845	0.4313	0.000555341	0.0139735
chr19	37756841	37759912	-	LOC284412	24.369	33.5938	15.1442	0.450805	-1.14943	0.577576	-0.791918	0.000559024	0.0140406
chr18	55313659	55470327	-	ATP8B1	148.764	54.084	243.445	4.50124	2.17032	1.79521	0.844156	0.000566844	0.0142112
chr17	18441115	18528930	-	CCDC144B	112.315	168.351	56.2783	0.334291	-1.58082	0.552715	-0.855391	0.000571362	0.0142985
chr20	34213953	34252878	-	CPNE1	5847.43	5006.79	6688.06	1.3358	0.417701	1.31427	0.394264	0.000576667	0.0144052
chr15	43477466	43489375	+	CCNDBP1	2722.77	2515.88	2929.66	1.16446	0.219667	1.16125	0.215683	0.000578321	0.0144204
chr8	144656955	144660521	-	NAPRT1	997.087	458.641	1535.53	3.34801	1.7433	1.81169	0.857333	0.000586152	0.0145894
chr1	145610990	145689005	+	RNF115	2552.36	2382.18	2722.53	1.14287	0.192665	1.14095	0.190237	0.000596543	0.0148213
chr18	77155772	77289323	+	NFATC1	939.539	1401.74	477.338	0.340532	-1.55414	0.554497	-0.850747	0.000602864	0.0149515
chr2	97426639	97477628	+	CNNM4	1514.45	1946.31	1082.59	0.556228	-0.846252	0.624323	-0.679635	0.00060542	0.0149838
chr2	27548716	27579901	-	GTF3C2	6589.99	7081.27	6098.71	0.861246	-0.215503	0.86338	-0.211933	0.000606338	0.0149838
chr12	123745517	123756863	-	CDK2AP1	3206.71	3804.71	2608.71	0.685651	-0.544453	0.709891	-0.49433	0.000609719	0.0150405
chr20	17550599	17588652	+	DSTN	2612.24	2238.49	2985.99	1.33393	0.415683	1.31262	0.392446	0.000613229	0.0151001
chr1	117544372	117579173	+	CD101	236.286	109.944	362.628	3.2983	1.72172	1.80701	0.853607	0.000619142	0.015169
chr16	66836781	66864879	-	NAE1	3484.56	3809.92	3159.19	0.829202	-0.270205	0.832991	-0.263627	0.000618222	0.015169
chr2	191833762	191878976	-	STAT1	63546.6	50688.8	76404.5	1.50733	0.591992	1.44236	0.528436	0.00061932	0.015169
chr22	45064427	45133561	+	PRR5	190.049	162.275	217.824	1.34232	0.424724	1.31972	0.400237	0.000623905	0.0152542
chr19	14843509	14889353	-	EMR2	372.456	626.581	118.332	0.188854	-2.40466	0.566521	-0.819798	0.000628018	0.0153276
chr3	113666748	113681827	+	ZDHHC23	205.18	173.036	237.323	1.37153	0.455785	1.34349	0.425981	0.000630449	0.0153598
chr10	26727266	26856732	+	APBB1IP	6042.9	7027.67	5058.13	0.719746	-0.474441	0.736981	-0.440301	0.000643205	0.015615
chrX	103411156	103440582	+	FAM199X	1952.08	2137.18	1766.97	0.826775	-0.274433	0.831032	-0.267024	0.000644315	0.015615
chr9	6532464	6645692	-	GLDC	6873.97	4417.4	9330.54	2.11222	1.07876	1.70443	0.769288	0.000642891	0.015615
chr2	218664512	218808796	-	TNS1	51.9989	7.55122	96.4465	12.7723	3.67495	1.6661	0.736476	0.000647556	0.0156661
chr1	148928313	148953054	+	LOC645166	42.4217	24.1332	60.7101	2.51562	1.33092	1.77093	0.824508	0.000649942	0.0156689
chr3	38035078	38048676	+	VILL	477.383	422.841	531.926	1.25798	0.331111	1.24631	0.317667	0.000649278	0.0156689
chrX	138663930	138790381	-	MCF2	13.0475	20.5491	5.54579	0.26988	-1.88961	0.555465	-0.848231	0.000651111	0.0156698
chr11	126152982	126164828	+	TIRAP	552.815	479.56	626.071	1.30551	0.384615	1.28784	0.364948	0.000662337	0.0159122
chr1	23685941	23696357	-	ZNF436	421.216	367.148	475.284	1.29453	0.372429	1.27825	0.354175	0.000669357	0.016053
chr19	58281020	58291984	+	ZNF586	1143.05	1224.8	1061.31	0.866517	-0.206701	0.868238	-0.203837	0.000670694	0.0160571
chr3	195426272	195426368	+	MIR570	30.16	17.6869	42.6332	2.41044	1.2693	1.75464	0.811179	0.000678513	0.0162162
chr22	39410265	39414825	+	APOBEC3C	7708.03	7254.9	8161.16	1.12492	0.169818	1.12352	0.168022	0.000688841	0.0164346
chr4	6911171	7034845	+	TBC1D14	3465.11	3984.82	2945.4	0.739155	-0.436051	0.753242	-0.408814	0.000690828	0.0164536
chr6	3153902	3157783	-	TUBB2A	1188.21	1720.48	655.929	0.381246	-1.3912	0.562904	-0.829039	0.000694531	0.0165133
chr13	92050873	93519487	+	GPC5	61.8472	94.8674	28.8271	0.303867	-1.71849	0.556714	-0.844993	0.000702875	0.0166544
chr11	1490678	1508009	-	MOB2	653.246	705.264	601.227	0.852486	-0.230253	0.855165	-0.225725	0.000702662	0.0166544
chr5	179382067	179499118	-	RNF130	211.226	403.565	18.888	0.0468029	-4.41726	0.615298	-0.700644	0.000704866	0.016673
chr10	13685706	14372866	-	FRMD4A	4276.21	6422.85	2129.58	0.331563	-1.59265	0.557837	-0.842083	0.000712404	0.0168225
chr19	36031640	36036931	-	LOC100506469	295.157	351.223	239.092	0.680741	-0.554822	0.706689	-0.500853	0.000724476	0.0170784
chr11	46638826	46697568	+	ATG13	4206.84	3755.89	4657.79	1.24013	0.31049	1.23139	0.300286	0.000726247	0.0170909
chr12	133067157	133161773	+	FBRSL1	1519.74	1860.43	1179.05	0.633754	-0.658004	0.673263	-0.570758	0.000733245	0.0172263
chr10	71872023	71892690	-	AIFM2	2398.07	2145.46	2650.67	1.23548	0.305067	1.22696	0.295085	0.000751898	0.0176345
chr1	23037331	23241823	+	EPHB2	516.052	206.772	825.332	3.99151	1.99693	1.77969	0.831628	0.000755362	0.0176857
chr8	121547985	121824309	-	SNTB1	818.676	322.63	1314.72	4.07502	2.02681	1.77732	0.829703	0.000758685	0.0177335
chr11	62619460	62623360	-	SNHG1	5344.11	5961.3	4726.93	0.792935	-0.334725	0.800064	-0.321813	0.000761064	0.017759
chr10	45869624	45941567	+	ALOX5	2434.76	3029.5	1840.03	0.607372	-0.719347	0.656407	-0.607337	0.000779869	0.0181671
chr1	3547331	3566671	-	WRAP73	1741.33	1555.03	1927.64	1.23961	0.309889	1.2308	0.299593	0.000782189	0.0181905
chr2	9545815	9563643	-	ITGB1BP1	2466.57	2727.37	2205.78	0.808759	-0.306219	0.814565	-0.295897	0.00079085	0.018361
chrX	2822011	2847416	-	ARSD	333.801	127.102	540.499	4.25248	2.08831	1.76784	0.821985	0.000800248	0.018548
chr10	45455219	45490172	+	RASSF4	1000.39	722.158	1278.61	1.77054	0.824191	1.58309	0.662748	0.000808516	0.0187083
chr19	38810484	38819649	+	KCNK6	259.555	119.992	399.119	3.32621	1.73388	1.78355	0.834755	0.000813567	0.0187623
chr19	53666552	53696619	-	ZNF665	37.6292	57.6484	17.6099	0.30547	-1.7109	0.560581	-0.835007	0.000812371	0.0187623
chr6	26440700	26453643	+	BTN3A3	1745.73	1367.82	2123.65	1.55258	0.634664	1.46853	0.554374	0.000816494	0.0187984
chr22	32783562	32808274	-	RTCB	5896.04	6168.34	5623.75	0.911713	-0.133349	0.912227	-0.132536	0.00081922	0.0188298
chr13	115079965	115092803	+	CHAMP1	5368.61	5736.24	5000.98	0.871823	-0.197893	0.873598	-0.194959	0.000823336	0.0188304
chr6	36321998	36355577	-	ETV7	370.374	89.0564	651.691	7.31773	2.8714	1.69702	0.763005	0.000822889	0.0188304
chr13	23902962	24007867	-	SACS	7161.27	8791.18	5531.36	0.629194	-0.668423	0.670857	-0.575922	0.000822901	0.0188304
chr4	178351929	178363657	-	AGA	923.619	811.213	1036.03	1.27713	0.352908	1.26457	0.33865	0.000826416	0.0188348
chr17	42875816	42908179	-	GJC1	1267.48	1845.28	689.69	0.373759	-1.41982	0.565554	-0.822264	0.000827619	0.0188348
chr22	50964181	50968514	-	TYMP	2892.67	2384.76	3400.57	1.42596	0.511932	1.38299	0.467789	0.00082571	0.0188348
chr12	569543	671058	+	B4GALNT3	52.7472	4.66933	100.825	21.593	4.4325	1.61052	0.687525	0.000829672	0.0188505
chr18	12328943	12377275	-	AFG3L2	6448.72	7288.87	5608.56	0.76947	-0.378064	0.779401	-0.359563	0.000833161	0.0188987
chr4	53578621	53580305	+	DANCR	2418.18	3170.73	1665.63	0.525315	-0.928745	0.612025	-0.708338	0.000836503	0.0189434
chr19	18451408	18480763	+	PGPEP1	2237.37	1875.77	2598.98	1.38555	0.470463	1.35241	0.435537	0.00083967	0.018984
chr19	53935227	53947925	+	TPM3P9	649.205	756.931	541.48	0.715362	-0.483255	0.733876	-0.446393	0.000843602	0.0190417
chr8	134048973	134115310	-	SLA	15.8034	2.30533	29.3015	12.7103	3.66793	1.64303	0.71636	0.000849408	0.0191103
chr8	59717977	60031767	-	TOX	2489.52	1712.61	3266.42	1.90728	0.931515	1.63477	0.709089	0.000848122	0.0191103
chr17	62745780	62778117	-	LOC146880	323.953	251.963	395.944	1.57144	0.652083	1.47968	0.565285	0.000851444	0.019125
chr8	144635557	144645231	+	GSDMD	2489.7	2260.75	2718.66	1.20255	0.266095	1.19702	0.259445	0.000853391	0.0191361
chr6	27325602	27343153	-	ZNF204P	11.8405	5.01204	18.669	3.72484	1.89718	1.77496	0.827789	0.000854709	0.0191361
chr8	614200	681226	-	ERICH1	1723.81	1873.6	1574.03	0.840108	-0.251354	0.843742	-0.245126	0.00085753	0.0191681
chr22	39436673	39451975	+	APOBEC3F	1872.21	1622.93	2121.49	1.3072	0.386481	1.28914	0.366407	0.000860477	0.0192029
chr9	135250937	135282238	-	TTF1	1575.14	1696.69	1453.59	0.856724	-0.223097	0.859393	-0.218611	0.000864245	0.0192559
chr3	196669494	196670884	+	NCBP2-AS2	804.008	943.249	664.767	0.704763	-0.50479	0.726285	-0.461392	0.000876418	0.0194957
chr9	107543284	107690527	-	ABCA1	102.849	41.2276	164.469	3.98931	1.99614	1.76467	0.819396	0.000886586	0.0196902
chr5	43014831	43067541	-	LOC648987	443.374	564.475	322.273	0.570926	-0.808625	0.63582	-0.65331	0.000891708	0.0197722
chr15	65673825	65715410	-	IGDCC4	47.066	71.9407	22.1914	0.308467	-1.69681	0.563223	-0.828221	0.000896019	0.0198042
chr8	59465728	59495419	+	SDCBP	1739.2	2018.97	1459.42	0.722854	-0.468224	0.740464	-0.433499	0.000895363	0.0198042
chr6	31110216	31126015	-	CCHCR1	1370.26	1018.35	1722.16	1.69113	0.757988	1.54374	0.62643	0.000901887	0.019902
chr16	56642478	56643409	+	MT2A	1081.75	515.633	1647.86	3.19581	1.67618	1.77441	0.827336	0.00090777	0.0199999
chr17	7825177	7832753	-	KCNAB3	120.945	89.2569	152.633	1.71004	0.774031	1.5512	0.633382	0.000914583	0.0201179
chr14	58666833	58702353	+	ACTR10	1385.89	1487.84	1283.94	0.862953	-0.212646	0.865072	-0.209108	0.000918396	0.0201697
chr22	39378404	39388784	+	APOBEC3B	1255.99	972.597	1539.38	1.58275	0.662431	1.48528	0.570738	0.000920261	0.0201785
chr6	143929317	144152322	+	PHACTR2	342.114	541.332	142.895	0.26397	-1.92156	0.566587	-0.81963	0.000926025	0.0202728
chr17	7362685	7387568	-	ZBTB4	3215.36	2802.42	3628.29	1.2947	0.372616	1.2784	0.354344	0.000929052	0.0203068
chr1	108113782	108507545	-	VAV3	299.676	560.917	38.435	0.0685217	-3.86729	0.617035	-0.696575	0.000935936	0.020425
chr16	67323393	67360661	-	KCTD19	29.3192	51.5407	7.09775	0.137711	-2.86028	0.593051	-0.753771	0.000942257	0.0204737
chr3	135867760	135914688	-	MSL2	2741.52	2397.48	3085.55	1.287	0.364008	1.27203	0.347129	0.000942615	0.0204737
chr22	39619685	39640957	-	PDGFB	57.2609	27.9414	86.5804	3.09864	1.63164	1.77094	0.824513	0.000941306	0.0204737
chr22	21982378	21984340	-	YDJC	1359.07	1556.61	1161.52	0.746188	-0.422389	0.760016	-0.395899	0.000946471	0.0205252
chr1	55013807	55100417	+	ACOT11	25.6664	11.6083	39.7245	3.42206	1.77487	1.76851	0.822536	0.000955643	0.0206916
chr12	56137064	56146665	+	GDF11	1074.11	1401.55	746.68	0.532754	-0.908458	0.617211	-0.696165	0.000964346	0.0208474
chr1	150237799	150241609	-	APH1A	6438.2	6925.15	5951.26	0.859368	-0.218651	0.861761	-0.214641	0.000969472	0.0209254
chr1	76190032	76229363	+	ACADM	15521.2	14336.3	16706.1	1.1653	0.220707	1.16213	0.216768	0.000978475	0.0209925
chr11	27528399	27719718	+	BDNF-AS	55.3766	39.4892	71.2641	1.80465	0.851718	1.59303	0.671772	0.000977003	0.0209925
chr10	115594483	115614163	-	DCLRE1A	1847.03	2021.7	1672.36	0.827203	-0.273686	0.831701	-0.265864	0.00098156	0.0209925
chr19	35940617	35942669	+	FFAR2	21.209	39.6575	2.76047	0.0696079	-3.84461	0.617267	-0.696034	0.000981695	0.0209925
chr5	158741791	158757481	-	IL12B	160.095	32.1653	288.025	8.95453	3.16262	1.65738	0.728901	0.000980861	0.0209925
chr8	22844930	22877710	+	RHOBTB2	1617.3	1287.67	1946.93	1.51198	0.596437	1.44086	0.526934	0.000980991	0.0209925
chr16	903635	1031318	-	LMF1	266.939	172.24	361.638	2.09961	1.07012	1.68249	0.7506	0.000993361	0.0212091
chr7	17830385	17980131	-	SNX13	1830.05	1605.94	2054.16	1.2791	0.355129	1.26476	0.338858	0.000998926	0.021295
chr11	47376409	47400127	-	SPI1	1248.08	1444.82	1051.35	0.727668	-0.458648	0.744578	-0.425506	0.00100648	0.021423
chr9	100883257	100954956	-	CORO2A	147.913	31.0457	264.78	8.5287	3.09233	1.65933	0.730598	0.00101204	0.0215082
chr1	42896001	42921938	-	ZMYND12	27.6449	17.1879	38.1019	2.21678	1.14846	1.70335	0.768378	0.0010164	0.0215677
chr19	2785506	2813599	+	THOP1	5566	6031.24	5100.77	0.845725	-0.241739	0.848821	-0.236467	0.0010256	0.0217296
chr7	23636998	23684327	+	CCDC126	421.647	305.779	537.514	1.75785	0.813813	1.57211	0.652704	0.00102997	0.0217887
chr8	27879481	27941388	-	NUGGC	265.955	124.412	407.499	3.27541	1.71168	1.76289	0.817939	0.00103343	0.0218285
chr16	81087102	81110872	-	C16orf46	70.2089	85.745	54.6729	0.637622	-0.649227	0.677921	-0.560811	0.00104013	0.0219364
chr3	183637724	183735727	-	ABCC5	548.234	627.994	468.474	0.745985	-0.422782	0.76019	-0.395569	0.00104733	0.0220547
chr3	113465866	113530905	+	ATP6V1A	5351.83	3977.31	6726.36	1.69118	0.758034	1.54083	0.62371	0.0010506	0.0220898
chr21	34860362	34864030	-	DNAJC28	50.0188	32.066	67.9716	2.11974	1.08389	1.68301	0.751044	0.00105367	0.0221207
chr21	38580804	38594037	+	DSCR9	27.4087	16.4662	38.3512	2.32908	1.21976	1.71752	0.780327	0.00106236	0.0222371
chr17	62180	202633	-	RPH3AL	76.0693	105.393	46.7456	0.443536	-1.17288	0.585562	-0.772106	0.00106244	0.0222371
chr13	42846289	42897403	+	AKAP11	6692.9	7245.52	6140.27	0.847457	-0.238789	0.850411	-0.233768	0.00106722	0.0223034
chr2	65128974	65159581	-	LOC400958	295.315	361.412	229.218	0.634229	-0.656925	0.67576	-0.565416	0.00107349	0.0223668
chr9	129677053	129985445	+	RALGPS1	274.796	237.729	311.863	1.31184	0.391594	1.29113	0.36863	0.00107232	0.0223668
chr14	90528109	90652201	+	KCNK13	20.4201	4.83469	36.0055	7.44734	2.89672	1.67054	0.740312	0.00107764	0.0223858
chr2	65215579	65251000	+	SLC1A4	5931.83	7098.05	4765.61	0.671397	-0.574762	0.701639	-0.5112	0.00107621	0.0223858
chr11	88026760	88070941	-	CTSC	25833.6	33483.9	18183.2	0.543042	-0.880864	0.623462	-0.681626	0.00108225	0.0223983
chr9	115249248	115427591	+	KIAA1958	490.858	571.402	410.314	0.718083	-0.477778	0.737259	-0.439757	0.00108243	0.0223983
chr19	50030875	50046890	+	RCN3	26.7156	14.9962	38.4351	2.56299	1.35783	1.74194	0.800695	0.00108311	0.0223983
chr6	35227491	35263764	+	ZNF76	1564.22	1392.06	1736.37	1.24734	0.318858	1.23693	0.306761	0.00110571	0.0228316
chr20	37049239	37064018	-	SNHG17	987.752	821.322	1154.18	1.40527	0.490851	1.36545	0.44938	0.00112206	0.0231346
chr5	52285156	52390609	+	ITGA2	14.0423	2.81364	25.271	8.98159	3.16697	1.64577	0.718765	0.00113938	0.0233869
chr13	24043651	24061603	+	LINC00327	117.21	220.588	13.8305	0.0626984	-3.99543	0.626195	-0.675317	0.00113787	0.0233869
chr19	19230425	19249310	-	TMEM161A	738.524	857.034	620.014	0.723442	-0.46705	0.741659	-0.431173	0.00113917	0.0233869
chr7	23286316	23314729	+	GPNMB	129.969	68.7789	191.16	2.77934	1.47474	1.74928	0.806761	0.00114201	0.0234062
chr15	101087957	101099488	-	PRKXP1	346.951	146.787	547.115	3.72728	1.89812	1.74462	0.802917	0.00116364	0.0237788
chr1	67465015	67520080	-	SLC35D1	2165.71	1786.47	2544.95	1.42457	0.510522	1.37981	0.464469	0.00116334	0.0237788
chr9	98568370	98638259	-	LINC00476	276.647	184.033	369.26	2.00649	1.00467	1.65298	0.725066	0.00117271	0.0238935
chr1	205626981	205649630	-	SLC45A3	207.437	279.855	135.02	0.482464	-1.05151	0.599125	-0.73907	0.00117258	0.0238935
chr7	150026938	150029811	+	ZBED6CL	752.755	929.661	575.85	0.61942	-0.69101	0.666961	-0.584325	0.00117487	0.0239022
chr7	107788071	108096841	-	NRCAM	1792.59	3485.9	99.2801	0.0284805	-5.13388	0.641197	-0.641159	0.00118696	0.0241128
chr22	39473010	39483748	+	APOBEC3G	7559	6642.11	8475.89	1.27608	0.351724	1.26202	0.335733	0.00119409	0.0241865
chr1	38326369	38412729	-	INPP5B	3670.6	4080.89	3260.32	0.798924	-0.32387	0.805863	-0.311394	0.00119338	0.0241865
chr1	222791444	222841351	+	MIA3	5544.38	4689.55	6399.21	1.36457	0.448443	1.33447	0.416265	0.00120001	0.0242707
chr6	63985856	64029882	-	LGSN	52.9776	14.1273	91.8279	6.50004	2.70045	1.67393	0.74324	0.00120482	0.0243324
chr11	73583713	73587890	-	COA4	2765.54	3029.57	2501.52	0.825702	-0.276306	0.830345	-0.268217	0.00121203	0.0244067
chr16	57050986	57117436	+	NLRC5	5783.85	4999.21	6568.49	1.31391	0.393863	1.29382	0.371638	0.00121066	0.0244067
chr13	50556688	50699677	-	DLEU2	242.907	208.826	276.988	1.3264	0.40752	1.30422	0.383182	0.00121919	0.0244794
chr16	834974	838383	-	RPUSD1	2066.2	2319.08	1813.31	0.781908	-0.354929	0.791006	-0.33824	0.0012185	0.0244794
chr7	92076762	92089381	+	GATAD1	1819.65	1682.09	1957.2	1.16355	0.218537	1.16048	0.214721	0.00122852	0.0246309
chr5	60169659	60240905	-	ERCC8	583.924	533.305	634.543	1.18983	0.250756	1.18628	0.24644	0.00123908	0.0247709
chr9	38621085	38623277	+	FAM201A	23.7232	8.57648	38.8699	4.53215	2.1802	1.71839	0.781059	0.00123769	0.0247709
chr3	81538850	81810950	-	GBE1	4136.51	4923.29	3349.72	0.680383	-0.55558	0.708828	-0.496493	0.00124187	0.0247908
chr8	145576886	145579269	-	TMEM249	34.2673	23.6899	44.8447	1.89298	0.920662	1.61844	0.694602	0.00126638	0.0252436
chr11	86152150	86383678	-	ME3	25.9903	4.84926	47.1314	9.7193	3.28085	1.62537	0.700766	0.00126882	0.0252557
chr11	108535752	108811657	+	DDX10	2922.85	3205.39	2640.3	0.823706	-0.279799	0.828529	-0.271376	0.00127896	0.025421
chr1	17248445	17299474	+	CROCC	196.234	123.124	269.343	2.18758	1.12933	1.68727	0.754691	0.00128935	0.0255907
chr14	55595935	55612148	+	LGALS3	2507.89	1990.42	3025.35	1.51996	0.604033	1.44295	0.529025	0.00129464	0.0256587
chr11	33278218	33378568	+	HIPK3	4899.68	4470.61	5328.75	1.19195	0.253325	1.18678	0.247048	0.00129949	0.0257179
chr7	1748798	1787590	+	ELFN1	26.4054	12.8647	39.9462	3.10511	1.63464	1.74314	0.801689	0.00130527	0.0257399
chr19	49468566	49470136	+	FTL	83863	68264.1	99461.8	1.45701	0.543016	1.40165	0.48713	0.00130619	0.0257399
chr6	3224495	3227968	-	TUBB2B	462.327	680.109	244.544	0.359566	-1.47567	0.57501	-0.798341	0.00130517	0.0257399
chr1	117452689	117532972	+	PTGFRN	186.534	56.5121	316.556	5.60155	2.48583	1.68312	0.751138	0.00131764	0.0258917
chr10	81142083	81205383	-	ZCCHC24	165.243	58.6181	271.868	4.63795	2.21349	1.70809	0.772385	0.00131637	0.0258917
chr10	124895567	124897247	+	HMX3	467.275	891.04	43.5105	0.0488311	-4.35605	0.637172	-0.650246	0.00132121	0.025925
chr3	23244784	23632296	+	UBE2E2	1673.23	1884.54	1461.93	0.775753	-0.366331	0.785651	-0.34804	0.00132339	0.0259309
chr11	85405265	85522202	-	SYTL2	62.419	19.2327	105.605	5.49094	2.45705	1.68567	0.753322	0.00132585	0.0259423
chr7	6500712	6523849	-	KDELR2	6698.94	5745.91	7651.96	1.33172	0.413293	1.30806	0.387428	0.00133189	0.0260237
chr11	832952	838835	+	CD151	813.388	1022.25	604.529	0.591373	-0.757859	0.651263	-0.618687	0.00133981	0.0260738
chr12	52908359	52914243	-	KRT5	43.0375	5.31345	80.7615	15.1995	3.92595	1.58512	0.664594	0.00133942	0.0260738
chr15	45923346	45983492	+	SQRDL	2629.73	2255.64	3003.82	1.33169	0.41326	1.30811	0.387487	0.00134012	0.0260738
chr6	3269207	3456793	-	SLC22A23	58.4451	107.551	9.33959	0.086839	-3.52551	0.623577	-0.68136	0.00135343	0.0262958
chr12	68383225	68415107	+	IFNG-AS1	225.083	115.069	335.097	2.91215	1.54209	1.73879	0.798083	0.00135674	0.0263231
chr1	203734284	203745480	+	LAX1	2023.98	1341.82	2706.15	2.01678	1.01206	1.64931	0.721863	0.00136068	0.0263305
chr7	97844755	97881563	-	TECPR1	1245.26	1092.76	1397.77	1.27913	0.35516	1.26425	0.338281	0.00136094	0.0263305
chr2	165944030	166060577	-	SCN3A	116.713	12.4992	220.927	17.6753	4.14366	1.57392	0.654361	0.00136629	0.0263971
chr22	36044424	36064456	+	APOL6	4664.52	3457.5	5871.53	1.6982	0.764008	1.53846	0.621487	0.00137437	0.0264224
chr6	31795512	31798031	+	HSPA1B	450.252	363.423	537.081	1.47784	0.56349	1.41573	0.501545	0.00137356	0.0264224
chr5	176332006	176433795	-	UIMC1	3046.01	3253.86	2838.17	0.872248	-0.19719	0.87404	-0.194228	0.00137511	0.0264224
chr19	53611132	53636173	-	ZNF415	20.2696	35.8453	4.69396	0.13095	-2.93291	0.608749	-0.71608	0.00137525	0.0264224
chr19	7989381	7991051	-	CTXN1	25.48	36.2876	14.6725	0.404338	-1.30637	0.582118	-0.780615	0.00138091	0.026489
chr2	32390910	32449181	+	SLC30A6	2746.07	2327.12	3165.02	1.36005	0.443665	1.3302	0.411647	0.00138255	0.026489
chr7	150035407	150038763	-	RARRES2	43.5177	78.8381	8.1973	0.103976	-3.26567	0.618291	-0.693642	0.00138534	0.0265057
chr10	101635334	101769676	-	DNMBP	3203.95	4545.18	1862.71	0.409821	-1.28693	0.582907	-0.778663	0.00138743	0.0265088
chr12	124086672	124105482	+	DDX55	1925.14	2065.72	1784.57	0.8639	-0.211064	0.866185	-0.207252	0.00139163	0.0265524
chr4	123653857	123666098	+	BBS12	86.2275	69.2829	103.172	1.48914	0.574481	1.42042	0.506321	0.00140948	0.0267642
chr20	32263292	32274210	-	E2F1	2252.48	2487.02	2017.94	0.811387	-0.301537	0.817451	-0.290795	0.00140675	0.0267642
chr19	197016	202209	-	LINC01002	19.202	29.4598	8.94416	0.303606	-1.71973	0.576323	-0.795051	0.00141048	0.0267642
chr4	164415673	164441691	+	TMA16	2159.36	2294.48	2024.25	0.882226	-0.18078	0.883862	-0.178107	0.00140468	0.0267642
chr11	61567097	61584529	-	FADS1	6072.48	7513.32	4631.63	0.616456	-0.69793	0.666469	-0.58539	0.00141532	0.0267824
chr18	33048291	33077955	-	INO80C	728.215	616.892	839.537	1.36091	0.444575	1.33062	0.412093	0.00141365	0.0267824
chr3	112641532	112693937	-	CD200R1	308.222	127.763	488.681	3.82491	1.93543	1.72286	0.78481	0.00142221	0.0268394
chr6	6588934	6655216	+	LY86	1968.18	2350.56	1585.8	0.67465	-0.567789	0.705379	-0.50353	0.00142156	0.0268394
chr12	102406717	102455899	-	CCDC53	1395.63	894.598	1896.66	2.12012	1.08415	1.66981	0.739687	0.00143056	0.0269092
chr1	204372492	204380945	-	PPP1R15B	6398.89	6013.94	6783.83	1.12802	0.173789	1.12642	0.171746	0.00142819	0.0269092
chr12	108983622	108991894	-	TMEM119	65.5512	121.138	9.96411	0.082254	-3.60377	0.627422	-0.672493	0.00143176	0.0269092
chr19	8367011	8373240	-	CD320	1512.42	1724.02	1300.82	0.754523	-0.406363	0.767842	-0.381118	0.00143623	0.0269567
chr5	138089085	138270723	+	CTNNA1	9978.36	10830.5	9126.17	0.842633	-0.247024	0.846066	-0.241158	0.00144937	0.0270563
chr19	46112658	46148775	-	EML2	3244.72	2909.64	3579.79	1.23032	0.299033	1.22151	0.28867	0.00144806	0.0270563
chr1	21766583	21811393	+	NBPF3	214.545	345.21	83.8797	0.242982	-2.04108	0.583756	-0.776564	0.00144908	0.0270563
chr11	118230296	118269926	+	UBE4A	5237.94	5026.98	5448.89	1.08393	0.116272	1.08335	0.115499	0.0014451	0.0270563
chr1	45792545	45794346	+	HPDL	816.995	1178.04	455.946	0.387037	-1.36946	0.580487	-0.784663	0.0014525	0.027078
chr1	202137179	202158577	+	PTPRVP	34.7881	25.2272	44.3489	1.75798	0.813919	1.56059	0.642088	0.00146474	0.0272694
chr13	49280951	49283498	+	CYSLTR2	48.5805	22.7868	74.3742	3.26392	1.70661	1.73117	0.791751	0.0014751	0.0273151
chr5	180028506	180076624	-	FLT4	15.5594	28.064	3.0548	0.108851	-3.19957	0.61808	-0.694135	0.00147298	0.0273151
chr10	8096667	8117164	+	GATA3	816.88	1163.63	470.129	0.404019	-1.3075	0.583298	-0.777696	0.00147423	0.0273151
chr10	81462983	81472513	+	NUTM2B	50.9867	29.7385	72.2349	2.42901	1.28037	1.7102	0.774165	0.00147427	0.0273151
chr19	19734466	19739039	-	LPAR2	291.806	239.412	344.201	1.43769	0.523753	1.38672	0.471671	0.00148335	0.027431
chr8	28924795	29120610	-	KIF13B	3297.56	2781.39	3813.73	1.37116	0.4554	1.33841	0.420516	0.00149127	0.0275407
chr11	46958240	47185931	+	C11orf49	927.244	1012.52	841.965	0.831552	-0.266122	0.836054	-0.258333	0.00150632	0.0276734
chr16	67233028	67237927	+	ELMO3	160.451	139.87	181.032	1.29429	0.372162	1.27674	0.352464	0.00150792	0.0276734
chr4	176554088	176923842	-	GPM6A	122.352	201.253	43.4507	0.215901	-2.21156	0.589957	-0.761318	0.00150082	0.0276734
chr21	47655039	47705308	-	MCM3AP	9710.61	8635.41	10785.8	1.24902	0.320798	1.23816	0.308197	0.00150265	0.0276734
chr4	170015407	170192249	-	SH3RF1	1614	1939.63	1288.37	0.664233	-0.590239	0.698339	-0.518	0.00151048	0.0276734
chr21	46188495	46221751	-	UBE2G2	6701.78	5857.17	7546.39	1.2884	0.365582	1.27203	0.347138	0.00150998	0.0276734
chr17	60556386	60692841	+	TLK2	3304.31	3003.06	3605.55	1.20063	0.263787	1.19464	0.256576	0.00151326	0.0276877
chr11	66099542	66104000	-	RIN1	38.7168	27.2215	50.212	1.84457	0.883287	1.5944	0.673017	0.0015349	0.0280093
chr4	53457127	53525502	-	USP46	1278.98	1397.99	1159.97	0.829743	-0.269264	0.834143	-0.261633	0.00153356	0.0280093
chr1	53068043	53074723	+	GPX7	350.529	177.294	523.764	2.9542	1.56277	1.72851	0.789532	0.001541	0.0280837
chr11	129939716	130014706	+	APLP2	1899.91	2701.28	1098.54	0.406675	-1.29805	0.584943	-0.773632	0.00155318	0.0282486
chr2	218923878	218926013	-	CXCR2P1	142.4	33.7133	251.087	7.44773	2.8968	1.63131	0.706034	0.00155415	0.0282486
chr5	35856977	35879705	+	IL7R	115.161	216.514	13.8078	0.0637734	-3.9709	0.637599	-0.649279	0.00155885	0.028297
chr10	47590261	47640844	-	ANTXRLP1	37.2383	59.9944	14.4823	0.241394	-2.05054	0.586629	-0.76948	0.0015793	0.0285346
chr19	12873817	12886434	-	HOOK2	326.868	268.401	385.336	1.43567	0.521723	1.3846	0.469471	0.00158053	0.0285346
chr13	25820341	25861704	-	MTMR6	2160.79	2364.79	1956.8	0.827474	-0.273215	0.83237	-0.264702	0.00158227	0.0285346
chr12	120105761	120119429	+	PRKAB1	2134.33	2402.91	1865.75	0.776455	-0.365025	0.786453	-0.346568	0.00157997	0.0285346
chr1	65210778	65298914	+	RAVER2	31.2639	58.2524	4.27544	0.073395	-3.76817	0.63394	-0.657582	0.00157605	0.0285346
chr16	50059117	50070999	+	CNEP1R1	721.591	666.017	777.165	1.16688	0.222662	1.1628	0.217604	0.00158686	0.02858
chr19	17666511	17693965	+	COLGALT1	2498.87	2918.96	2078.79	0.712168	-0.489711	0.733906	-0.446332	0.00159102	0.0286176
chr21	46225532	46238044	-	SUMO3	7515.53	6071.83	8959.23	1.47554	0.561244	1.41221	0.497955	0.00160051	0.0287508
chr16	31271288	31344213	+	ITGAM	413.523	614.105	212.942	0.346751	-1.52803	0.579918	-0.78608	0.00160658	0.0287851
chr12	46576840	46663208	-	SLC38A1	22227.9	23821.9	20633.9	0.866174	-0.207272	0.868331	-0.203682	0.00160581	0.0287851
chr20	62612431	62664453	+	PRPF6	10236.5	12201.1	8271.9	0.677966	-0.560716	0.708365	-0.497435	0.00162058	0.0289982
chr10	70661034	70706603	+	DDX50	3680.01	3899.69	3460.33	0.887336	-0.172448	0.888717	-0.170205	0.00162522	0.0290438
chr11	68522088	68609399	-	CPT1A	2525.12	2135.88	2914.35	1.36447	0.448343	1.33277	0.41443	0.00163776	0.02923
chr19	3585569	3593539	+	GIPC3	17.1785	31.1917	3.16528	0.101478	-3.30076	0.624995	-0.678085	0.00164138	0.0292399
chr18	74690789	74844774	-	MBP	4732.52	5339.44	4125.6	0.772666	-0.372083	0.783395	-0.352188	0.00164255	0.0292399
chr16	24550908	24584183	+	RBBP6	9767.25	10070.6	9463.88	0.939752	-0.0896478	0.939883	-0.0894464	0.00165278	0.0293841
chrY	21152526	21438350	-	CD24	1173.54	1864.85	482.231	0.258589	-1.95127	0.586001	-0.771026	0.00165823	0.0293988
chr6	139693392	139695787	-	CITED2	1367.75	1005.59	1729.91	1.7203	0.782661	1.54384	0.626528	0.00165999	0.0293988
chr1	209848670	209849735	+	G0S2	41.9158	9.93881	73.8928	7.43477	2.89429	1.62585	0.701198	0.00165751	0.0293988
chr11	108253727	108338258	-	C11orf65	44.5553	35.0389	54.0718	1.54319	0.62592	1.45357	0.539597	0.00166472	0.0294449
chr16	30007531	30017112	+	INO80E	2135.99	2292.36	1979.62	0.863575	-0.211607	0.866168	-0.207281	0.00166912	0.029485
chr12	9570287	9600768	-	DDX12P	652.612	774.282	530.942	0.685721	-0.544305	0.714375	-0.485247	0.00167294	0.0295147
chr21	38445571	38575408	+	TTC3	12550.1	10199.9	14900.4	1.46084	0.546798	1.40188	0.487366	0.00169269	0.029825
chr3	25760435	25831530	-	NGLY1	3885.99	3339.65	4432.33	1.32719	0.408371	1.30337	0.382249	0.00170162	0.0298964
chr8	107282406	107764921	+	OXR1	2680.57	2364.76	2996.38	1.2671	0.34153	1.25334	0.325781	0.00170241	0.0298964
chr14	77741299	77787225	-	POMT2	461.385	514.487	408.283	0.793573	-0.333565	0.801009	-0.320109	0.00170323	0.0298964
chr19	12203078	12225494	+	ZNF788	566.268	652.339	480.197	0.736116	-0.441995	0.75316	-0.408972	0.00170843	0.0299496
chr1	209788218	209825820	-	LAMB3	28.9316	17.7477	40.1154	2.26031	1.17652	1.6813	0.749579	0.0017263	0.0301481
chr11	66624876	66627946	+	LRFN4	657.415	883.52	431.309	0.488171	-1.03454	0.607574	-0.718869	0.00172478	0.0301481
chr9	139098182	139137687	-	QSOX2	2106.24	2296.46	1916.03	0.834341	-0.261292	0.838535	-0.254058	0.00172195	0.0301481
chr6	32083045	32096017	-	ATF6B	6912.73	6377.69	7447.76	1.16778	0.223773	1.16418	0.219318	0.0017332	0.0302303
chr3	127407905	127542093	-	MGLL	9021.38	10033.9	8008.85	0.798178	-0.325218	0.805716	-0.311656	0.00173635	0.0302472
chr7	55433141	55501435	+	LANCL2	1641.96	1359.51	1924.41	1.41552	0.501332	1.37037	0.454562	0.00174989	0.0304356
chr18	77794346	77810652	+	RBFA	1863.69	2136.11	1591.28	0.744944	-0.424796	0.760232	-0.395488	0.00175158	0.0304356
chr17	41158742	41166476	+	IFI35	5118.3	4026.42	6210.19	1.54236	0.62514	1.45253	0.538571	0.00176288	0.0305934
chr19	49838677	49843861	+	CD37	9105.22	10368.4	7842.04	0.756341	-0.402891	0.769664	-0.3777	0.00177197	0.030697
chr20	3764498	3767337	-	CENPB	2861.33	3139.31	2583.34	0.822901	-0.281209	0.828055	-0.272201	0.00177329	0.030697
chr10	45496273	45500777	+	ZNF22	2508.26	2808.24	2208.28	0.786354	-0.346748	0.79531	-0.330411	0.00177934	0.0307632
chr11	124505685	124546199	-	SIAE	783.578	680.06	887.097	1.30444	0.383431	1.28454	0.361249	0.00179348	0.0309689
chr16	9185537	9213555	+	C16orf72	2447.79	2163.34	2732.24	1.26297	0.336821	1.24987	0.321776	0.00180297	0.0310939
chr7	77428109	77586821	+	PHTF2	3961.87	3437.1	4486.64	1.30536	0.384444	1.28538	0.36219	0.00180832	0.0311473
chr9	136895446	136933141	-	BRD3	1290.03	1542.35	1037.7	0.672803	-0.571744	0.7054	-0.503486	0.00181831	0.0311889
chr3	15247733	15294423	+	CAPN7	1990.26	1840.9	2139.62	1.16227	0.216946	1.15906	0.212954	0.00181489	0.0311889
chr2	231191894	231268445	+	SP140L	1804.13	1509.31	2098.96	1.39067	0.475779	1.3519	0.434992	0.00181977	0.0311889
chr1	165796732	165880855	+	UCK2	4158.02	4709.76	3606.27	0.765701	-0.385147	0.777686	-0.362741	0.00181666	0.0311889
chr5	82767493	82878122	+	VCAN	528.729	830.547	226.911	0.273206	-1.87194	0.587305	-0.767818	0.00182462	0.0312333
chr1	158259563	158264564	+	CD1C	126.865	201.857	51.8742	0.256985	-1.96024	0.589706	-0.761931	0.00183613	0.0313915
chr1	28832455	28837404	+	SNHG3	4214.21	4907.48	3520.94	0.717464	-0.479023	0.73847	-0.437389	0.00184213	0.0314551
chr13	98605929	98676550	+	IPO5	21584.8	23986.9	19182.6	0.799714	-0.322443	0.807155	-0.309082	0.00184617	0.0314852
chr7	155437203	155574179	+	RBM33	5318.89	5930.06	4707.71	0.793873	-0.333019	0.802002	-0.318322	0.00185307	0.0315639
chr19	7753643	7767032	-	FCER2	22053.3	28177	15929.7	0.565343	-0.822801	0.640745	-0.642179	0.00185907	0.0316159
chr17	61699801	61773670	+	MAP3K3	1863.58	2006.21	1720.95	0.857813	-0.221266	0.860726	-0.216375	0.0018607	0.0316159
chr2	27434899	27440046	+	ATRAID	3370.99	3199.76	3542.21	1.10702	0.146688	1.1063	0.145738	0.00188711	0.031986
chr6	32821938	32827628	+	PSMB9	8952.14	7251.28	10653	1.46912	0.55495	1.40625	0.491856	0.00188602	0.031986
chr14	75348594	75370450	+	DLST	7320.67	8075.7	6565.65	0.813013	-0.29865	0.819155	-0.287792	0.00189757	0.0320967
chr1	27650365	27653016	+	LOC644961	63.0774	78.0598	48.095	0.61613	-0.698692	0.669163	-0.579571	0.00189829	0.0320967
chr17	7311502	7323183	+	NLGN2	65.2752	37.8526	92.6977	2.44891	1.29214	1.69468	0.761009	0.00190482	0.0321676
chr1	186798032	186958113	+	PLA2G4A	1098.32	1316.49	880.16	0.668567	-0.580856	0.70276	-0.508895	0.00191411	0.0322851
chr1	43638001	43720029	+	WDR65	772.3	578.823	965.776	1.66852	0.738567	1.51728	0.601489	0.00193117	0.0325332
chr20	56178902	56195632	-	ZBP1	1056.34	648.248	1464.43	2.25906	1.17573	1.67522	0.744352	0.00193523	0.0325618
chr22	45705081	45737836	+	FAM118A	1608.94	1031.4	2186.48	2.11991	1.084	1.65415	0.726093	0.00194605	0.0327041
chr7	93514709	93520303	-	TFPI2	246.203	90.4991	401.907	4.441	2.15088	1.67315	0.742571	0.00195592	0.03283
chr19	51300950	51308110	-	C19orf48	5994.48	6728.28	5260.67	0.781874	-0.354991	0.791655	-0.337057	0.00197602	0.033127
chrX	149934809	150067289	-	CD99L2	2459.22	2079.45	2838.99	1.36526	0.449173	1.33242	0.41405	0.00197991	0.0331522
chr9	107536633	107540045	+	LOC286367	39.5807	55.2789	23.8825	0.432037	-1.21077	0.595139	-0.748702	0.00198504	0.0331978
chr1	17393256	17445948	-	PADI2	149.982	65.1299	234.834	3.60563	1.85025	1.69508	0.761353	0.00200219	0.033444
chr12	120884241	120901556	+	GATC	2386.9	2547.01	2226.79	0.874273	-0.193844	0.876343	-0.190433	0.00202831	0.0338395
chr1	93544792	93604638	+	MTF2	3512.94	3708.27	3317.62	0.894654	-0.160599	0.8959	-0.15859	0.0020351	0.0339118
chr19	1040102	1065570	+	ABCA7	2731.66	2180.39	3282.93	1.50566	0.590399	1.42844	0.51444	0.00204095	0.0339683
chr1	26503981	26516375	+	CNKSR1	179.303	102.82	255.787	2.48773	1.31483	1.69212	0.75883	0.0020469	0.0339854
chr7	94023873	94060544	+	COL1A2	10.1668	1.48677	18.8469	12.6764	3.66408	1.55991	0.641466	0.00204513	0.0339854
chr19	2249113	2252072	+	AMH	31.9185	12.8006	51.0364	3.98704	1.99532	1.68182	0.75002	0.00205906	0.0341463
chr1	156698263	156706752	+	RRNAD1	928.743	845.274	1012.21	1.19749	0.260018	1.19068	0.251791	0.00206657	0.0342297
chr12	56665483	56694175	-	CS	16339.7	17581.2	15098.1	0.858764	-0.219666	0.861421	-0.21521	0.00208533	0.034499
chr7	36892511	37488929	-	ELMO1	6500.83	5466	7535.65	1.37864	0.463245	1.34208	0.424467	0.00209762	0.034661
chr1	155204239	155214653	-	GBA	1586.58	1438.4	1734.76	1.20603	0.270269	1.19939	0.262303	0.00210767	0.0347439
chr16	71678829	71758604	-	PHLPP2	1755.19	1908.2	1602.18	0.839629	-0.252176	0.843632	-0.245315	0.00210537	0.0347439
chr10	102756864	102767593	+	LZTS2	734.139	642.949	825.329	1.28366	0.360266	1.26634	0.340665	0.00211067	0.0347518
chr9	132589564	132597572	-	C9orf78	3197.46	3628.59	2766.33	0.762368	-0.39144	0.775264	-0.367241	0.00213208	0.0349793
chr5	159614374	159665729	+	FABP6	32.0224	54.1563	9.88855	0.182593	-2.4533	0.61056	-0.711796	0.00212805	0.0349793
chr17	33570086	33594761	+	SLFN5	3596.28	1656.26	5536.3	3.34265	1.74099	1.6953	0.761544	0.00213088	0.0349793
chr11	104772276	104788902	-	LOC643733	27.8069	5.43381	50.1799	9.23477	3.20708	1.57874	0.658777	0.00213541	0.0349923
chr11	57252004	57283192	-	SLC43A1	811.146	1020.27	602.019	0.590057	-0.761074	0.655215	-0.60996	0.0021424	0.0350653
chr15	42502650	42565782	-	TMEM87A	2549.96	2345.13	2754.79	1.17468	0.232271	1.17024	0.226804	0.00214754	0.0351078
chr11	121322912	121504471	+	SORL1	18489.6	21278.9	15700.3	0.737832	-0.438636	0.755066	-0.405326	0.00215308	0.0351568
chr11	117857106	117872199	+	IL10RA	2117.06	1586.7	2647.41	1.6685	0.738552	1.51441	0.598753	0.00216583	0.0352489
chr13	103696348	103719196	-	SLC10A2	25.1367	46.6583	3.61516	0.0774817	-3.69	0.644789	-0.6331	0.00216461	0.0352489
chr21	33031935	33041243	+	SOD1	10733.8	9154.74	12312.9	1.34497	0.427574	1.31644	0.396637	0.00216638	0.0352489
chr4	7061780	7069800	-	GRPEL1	2352.99	2606.91	2099.06	0.805189	-0.3126	0.812418	-0.299705	0.00216953	0.0352587
chrX	153287264	153363188	-	MECP2	2311.75	2188.87	2434.62	1.11227	0.153509	1.11068	0.151447	0.00217266	0.0352681
chr9	21006365	21031635	-	PTPLAD2	638.783	559.111	718.455	1.28499	0.361763	1.26724	0.341688	0.00217973	0.0353413
chr7	6838566	6865926	-	CCZ1B	652.786	832.398	473.175	0.568448	-0.814901	0.644407	-0.633957	0.00219412	0.0355329
chr12	109489846	109491770	-	USP30-AS1	412.116	319.825	504.407	1.57713	0.657303	1.46846	0.5543	0.00220406	0.0356521
chr17	41277600	41297125	+	NBR2	153.745	125.709	181.781	1.44605	0.532119	1.38759	0.472576	0.00221033	0.0357116
chr1	181452686	181775921	+	CACNA1E	1159.65	1683.49	635.811	0.377674	-1.40479	0.590622	-0.759692	0.00222269	0.0358695
chr5	172410763	172461900	+	ATP6V0E1	7389.53	6851.47	7927.59	1.15706	0.210468	1.15392	0.206542	0.00224057	0.0360317
chr16	70514472	70557457	-	COG4	3619.74	3273.55	3965.93	1.21151	0.276804	1.20398	0.267806	0.00223685	0.0360317
chr22	50609160	50618724	+	PANX2	56.538	30.369	82.7071	2.72341	1.44541	1.69422	0.760625	0.00223968	0.0360317
chr6	28539407	28555112	-	ZBED9	133.233	79.6969	186.77	2.3435	1.22866	1.67446	0.743693	0.00224388	0.0360429
chr5	87836597	87980620	-	LINC00461	52.858	12.2187	93.4972	7.65195	2.93583	1.59108	0.670005	0.00225271	0.0361428
chr2	103236166	103327809	+	SLC9A2	139.018	241.227	36.8089	0.152591	-2.71226	0.621854	-0.685351	0.00225734	0.036175
chr7	44143960	44154164	+	AEBP1	127.147	236.934	17.3601	0.0732696	-3.77064	0.648917	-0.623893	0.00227201	0.036368
chr12	133345495	133405426	-	GOLGA3	5564.98	4975.92	6154.05	1.23677	0.306573	1.22647	0.294512	0.00227739	0.0364119
chr6	105544699	105585049	-	BVES	10.1396	1.76721	18.5119	10.4752	3.38891	1.56329	0.644583	0.00228524	0.0364448
chr19	41099072	41135725	+	LTBP4	754.803	511.503	998.103	1.95132	0.964447	1.61067	0.687659	0.00228737	0.0364448
chr12	120899471	120907558	-	SRSF9	8640.86	9065.68	8216.04	0.906279	-0.141973	0.907165	-0.140563	0.00228354	0.0364448
chr22	24129150	24176705	+	SMARCB1	6629.21	7523.57	5734.85	0.762251	-0.391663	0.775251	-0.367264	0.00230078	0.0366164
chr7	86273230	86494192	+	GRM3	23.1178	43.42	2.81571	0.0648483	-3.94679	0.652	-0.617056	0.002314	0.0367844
chr15	77336360	77363570	-	TSPAN3	3703.19	4428.25	2978.13	0.672531	-0.572327	0.706582	-0.501072	0.00232712	0.0369505
chr3	133875978	133969586	-	RYK	1564.93	1792.63	1337.22	0.745955	-0.42284	0.761805	-0.392505	0.00233193	0.0369842
chr5	173034148	173043666	-	BOD1	1176.03	1264.87	1087.19	0.859527	-0.218385	0.862709	-0.213055	0.00233722	0.0370256
chr12	104850692	105155792	+	CHST11	4388.48	3472.77	5304.2	1.52737	0.611049	1.4395	0.525566	0.00237087	0.0375157
chr7	100875373	100882101	-	CLDN15	518.201	463.408	572.993	1.23648	0.306233	1.22533	0.29317	0.00237394	0.0375213
chr10	3818188	3827473	-	KLF6	5349.63	6359.7	4339.57	0.682355	-0.551405	0.71351	-0.486995	0.00237778	0.037539
chr20	18118499	18123812	+	PET117	225.15	248.969	201.33	0.808654	-0.306406	0.815943	-0.293459	0.00238509	0.0375924
chr21	33683330	33765312	-	URB1	4640.24	4030.44	5250.04	1.3026	0.38139	1.28229	0.35872	0.0023866	0.0375924
chr9	117349994	117361152	+	ATP6V1G1	2419.67	2688.33	2151	0.800128	-0.321697	0.807981	-0.307607	0.00239016	0.0376056
chr19	46850251	46894232	+	PPP5C	5638.42	6217.12	5059.72	0.813837	-0.297188	0.820151	-0.286038	0.00241599	0.0379686
chr9	138700333	138799005	-	CAMSAP1	2767.69	3061.55	2473.82	0.808026	-0.307526	0.81506	-0.295021	0.00242	0.0379722
chr11	33563877	33695646	+	KIAA1549L	784.87	1339.32	230.42	0.172043	-2.53916	0.619055	-0.691862	0.00242171	0.0379722
chr9	125883908	126030855	-	STRBP	7224.5	8162.03	6286.97	0.77027	-0.376563	0.782122	-0.354534	0.00243364	0.038116
chr19	4183351	4224811	+	ANKRD24	113.635	79.5321	147.738	1.85759	0.893428	1.58194	0.661695	0.00244293	0.038142
chr3	193853931	193856401	+	HES1	278.927	368.087	189.766	0.515548	-0.955821	0.623064	-0.682548	0.00244634	0.038142
chr3	107843911	107857457	+	LINC01215	1276.46	1647.67	905.251	0.549413	-0.864037	0.636834	-0.651011	0.00244615	0.038142
chr12	51318534	51326300	+	METTL7A	1063.16	629.065	1497.25	2.38012	1.25103	1.67234	0.741864	0.00243841	0.038142
chr12	48235320	48298814	-	VDR	1045.89	580.171	1511.6	2.60544	1.38153	1.68396	0.75186	0.00245316	0.038179
chrX	150565657	150577836	+	VMA21	2678.75	2865.06	2492.45	0.869946	-0.201003	0.872223	-0.197231	0.00245425	0.038179
chr18	46446223	46477081	-	SMAD7	821.947	685.616	958.278	1.39769	0.483045	1.35479	0.438069	0.00245786	0.0381921
chr11	450280	491387	+	PTDSS2	895.603	1018.08	773.125	0.759394	-0.397079	0.773215	-0.371058	0.00248582	0.0385833
chr20	36611423	36661833	-	TTI1	2691.11	2933.72	2448.5	0.834608	-0.260829	0.839154	-0.252992	0.0024933	0.0386559
chr15	64680003	64747502	+	TRIP4	1362.03	1224.25	1499.82	1.22509	0.292889	1.21574	0.281834	0.00250508	0.0387951
chr22	42556019	42611347	-	TCF20	4451.41	4755.08	4147.75	0.872277	-0.197142	0.874333	-0.193746	0.00250791	0.0387954
chr2	120975047	120980984	-	TMEM185B	1670.07	1894.58	1445.56	0.763001	-0.390243	0.77611	-0.365667	0.00251387	0.038844
chr7	12250848	12276890	+	TMEM106B	1373.14	1025.72	1720.56	1.67742	0.746245	1.51484	0.599166	0.00252125	0.0389146
chr5	78669647	78809659	-	HOMER1	647.402	797.527	497.277	0.623524	-0.681484	0.675734	-0.565474	0.00252911	0.0389768
chr1	11900376	11907673	+	NPPA-AS1	60.3996	83.8405	36.9586	0.440821	-1.18173	0.602357	-0.73131	0.00253093	0.0389768
chr2	46769867	46811827	+	RHOQ	5666.35	4890.36	6442.33	1.31735	0.397642	1.2939	0.371726	0.00253815	0.0390446
chr14	73393040	73426357	+	DCAF4	1019.26	1116.24	922.288	0.826244	-0.27536	0.831782	-0.265722	0.00254301	0.0390543
chr8	145153536	145159140	-	SHARPIN	1437.93	1326.64	1549.21	1.16777	0.223756	1.16368	0.218694	0.00254444	0.0390543
chr11	57365027	57382326	+	SERPING1	24.2767	2.43498	46.1185	18.94	4.24336	1.51367	0.598048	0.00254773	0.0390614
chr15	83517729	83621476	-	HOMER2	118.619	84.2303	153.007	1.81653	0.861186	1.56701	0.648016	0.00255179	0.0390803
chr4	184580420	184634747	+	TRAPPC11	3118.12	2967.81	3268.42	1.10129	0.139193	1.10068	0.138393	0.0025555	0.0390938
chr1	178062864	178448648	+	RASAL2	89.364	27.1694	151.559	5.57827	2.47982	1.61514	0.69166	0.00256019	0.0391223
chr15	43622554	43646753	+	ADAL	772.21	710.988	833.431	1.17221	0.229236	1.16698	0.222775	0.0025818	0.0393786
chr1	201489032	201489720	+	RPS10P7	70.216	49.1969	91.2351	1.85449	0.891022	1.57713	0.657304	0.00258267	0.0393786
chr11	64107690	64125006	+	CCDC88B	6995.86	6113.31	7878.4	1.28873	0.365948	1.27051	0.34541	0.00259038	0.0393864
chr14	100800125	100842680	-	WARS	33304.1	23025.5	43582.7	1.8928	0.920524	1.59005	0.669075	0.00259174	0.0393864
chr19	53379425	53394599	-	ZNF320	467.921	651.978	283.864	0.435389	-1.19962	0.602007	-0.732147	0.00258976	0.0393864
chr19	10527449	10580307	+	PDE4A	1082.85	1387.28	778.426	0.561116	-0.83363	0.643016	-0.637073	0.00260641	0.0395659
chr2	8822113	8824583	+	ID2	3393.07	2315.29	4470.85	1.93101	0.949358	1.5995	0.677624	0.00263167	0.0397745
chr10	92922769	93044088	+	PCGF5	6898.2	7494.88	6301.53	0.840778	-0.250204	0.844653	-0.243569	0.00262764	0.0397745
chr11	7534996	7674996	+	PPFIBP2	3234.79	4138.61	2330.98	0.563229	-0.828207	0.6441	-0.634644	0.00262938	0.0397745
chrX	153715645	153719029	-	SLC10A3	969.569	887.596	1051.54	1.18471	0.244533	1.17987	0.238631	0.00262468	0.0397745
chr11	66452720	66488870	-	SPTBN2	88.4322	123.078	53.7865	0.437011	-1.19426	0.602877	-0.730063	0.00263685	0.0398092
chr5	114602885	114632458	-	CCDC112	282.099	223.863	340.334	1.52028	0.604334	1.43374	0.519781	0.00264459	0.0398546
chrX	50027540	50094911	+	CCNB3	22.3924	12.5974	32.1875	2.5551	1.35338	1.6752	0.74433	0.00265428	0.0398546
chr8	100890223	100906242	-	COX6C	6855.82	7325.58	6386.05	0.871748	-0.198017	0.87379	-0.194642	0.00265285	0.0398546
chr17	29630788	29641130	-	EVI2B	11670	9508.82	13831.2	1.45456	0.540583	1.39316	0.478362	0.00264999	0.0398546
chr1	215740735	215795149	+	KCTD3	1049.08	1234.86	863.296	0.699107	-0.516415	0.726399	-0.461167	0.00265193	0.0398546
chr22	20455994	20461786	-	RIMBP3	24.4147	17.3256	31.5038	1.81834	0.862623	1.5665	0.647541	0.00267678	0.0401488
chrX	21392536	21672813	+	CNKSR2	429.634	576.747	282.521	0.489852	-1.02958	0.616331	-0.698224	0.00271063	0.0404831
chr15	83211951	83316767	-	CPEB1	230.279	64.5552	396.004	6.13434	2.61691	1.59679	0.675171	0.00271372	0.0404831
chr6	10521568	10629601	+	GCNT2	936.106	1099.72	772.489	0.70244	-0.509553	0.728578	-0.456845	0.00270922	0.0404831
chr9	129567285	129600487	+	ZBTB43	1172.37	983.751	1360.99	1.38347	0.468296	1.34367	0.426183	0.00271166	0.0404831
chr17	38024455	38034149	+	ZPBP2	55.013	67.4605	42.5655	0.63097	-0.664357	0.680907	-0.554471	0.00271198	0.0404831
chrX	101854096	101859085	+	ARMCX5	786.038	716.323	855.753	1.19465	0.256585	1.18871	0.249398	0.00272182	0.0405601
chr21	35888740	35987441	-	RCAN1	833.205	667.162	999.249	1.49776	0.582807	1.42037	0.506262	0.00273623	0.0406871
chr9	136271182	136283292	-	REXO4	3199.85	3561.07	2838.62	0.797125	-0.327122	0.805494	-0.312054	0.00273474	0.0406871
chr17	7348406	7360932	+	CHRNB1	503.16	398.063	608.258	1.52804	0.611685	1.43732	0.523385	0.00274106	0.040715
chr14	106135914	106139144	-	ELK2AP	994.386	16.7092	1972.06	118.023	6.88292	1.46745	0.55331	0.0027545	0.0408557
chr7	108202588	108210212	-	THAP5	1642.97	1445.14	1840.8	1.27379	0.349123	1.25783	0.330936	0.00275644	0.0408557
chr7	105096960	105162685	-	PUS7	1780.48	1962.2	1598.75	0.81477	-0.295534	0.821367	-0.283901	0.00278255	0.0411543
chr15	66782666	66790146	-	SNAPC5	452.386	494.215	410.557	0.830726	-0.267556	0.834912	-0.260304	0.00277984	0.0411543
chr15	40580098	40600174	-	PLCB2	1911.89	2516.91	1306.86	0.519233	-0.945547	0.626709	-0.674133	0.00279267	0.0412599
chr21	43429303	43445029	+	ZNF295-AS1	33.6252	53.3054	13.945	0.261606	-1.93453	0.603991	-0.727401	0.00279607	0.041266
chr1	223889295	223963720	+	CAPN2	3893.82	1874.94	5912.7	3.15354	1.65697	1.67239	0.741914	0.00281956	0.0415681
chr21	37757689	37789125	+	CHAF1B	2563.27	2096.75	3029.79	1.44499	0.531063	1.38633	0.471276	0.00282592	0.0415732
chr1	31769829	31837800	+	ZCCHC17	2122.57	2231.63	2013.5	0.902256	-0.148391	0.903379	-0.146597	0.00282382	0.0415732
chr22	29723669	29784572	-	AP1B1	10797.5	11545.8	10049.2	0.870376	-0.200289	0.8726	-0.196607	0.00287113	0.0421934
chr7	66093868	66108216	+	KCTD7	576.242	502.58	649.904	1.29314	0.370873	1.27373	0.349058	0.00288767	0.0423913
chr10	104238986	104262512	-	ACTR1A	6980.97	7270.53	6691.42	0.920348	-0.119748	0.920868	-0.118934	0.00290086	0.0424497
chr4	122589152	122618147	-	ANXA5	9742.51	8450.02	11035	1.30592	0.385061	1.28413	0.360791	0.00290059	0.0424497
chr1	26496388	26497364	+	ZNF593	1011.32	1101.66	920.969	0.83598	-0.258459	0.840713	-0.250314	0.00289739	0.0424497
chr15	45653322	45670980	-	GATM	3514.43	4425.37	2603.49	0.58831	-0.765352	0.657634	-0.604644	0.0029068	0.0424915
chr20	34146507	34195484	-	FER1L4	116.617	49.6746	183.559	3.69523	1.88566	1.65475	0.726611	0.00292121	0.0426233
chr5	42423877	42721980	+	GHR	36.1423	64.3833	7.90125	0.122722	-3.02653	0.641634	-0.640177	0.00292615	0.0426233
chr4	57036361	57196890	+	KIAA1211	139.607	233.834	45.3803	0.19407	-2.36535	0.620663	-0.688119	0.00293178	0.0426233
chr5	145135907	145214932	-	PRELID2	71.4227	23.568	119.277	5.06098	2.33942	1.6138	0.690458	0.00292846	0.0426233
chr19	34919268	34960798	+	UBA2	8350.07	9070.75	7629.39	0.841098	-0.249654	0.845106	-0.242796	0.00292636	0.0426233
chr12	58335445	58351052	+	XRCC6BP1	447.699	391.122	504.275	1.2893	0.366593	1.27111	0.346084	0.00293433	0.0426233
chr17	33914282	34053436	+	AP2B1	11248.8	10473.8	12023.7	1.14798	0.1991	1.1452	0.195594	0.00296795	0.0430665
chr1	9294863	9331394	+	H6PD	2765.72	2360.23	3171.2	1.3436	0.4261	1.31341	0.393321	0.00298828	0.0432705
chr10	103911933	103923628	+	NOLC1	17250.7	19010.6	15490.7	0.814844	-0.295404	0.821284	-0.284048	0.00298807	0.0432705
chrX	46771711	46920641	+	JADE3	581.154	942.078	220.23	0.23377	-2.09684	0.612183	-0.707966	0.00299963	0.0433441
chr22	31089769	31303811	+	OSBP2	104.272	51.3492	157.195	3.06131	1.61415	1.66837	0.738442	0.00299719	0.0433441
chr5	21459589	21589481	+	GUSBP1	348.07	390.998	305.142	0.780418	-0.35768	0.792093	-0.336259	0.00301363	0.0435009
chr8	125563011	125740748	-	MTSS1	141.605	92.6661	190.544	2.05624	1.04001	1.61966	0.695688	0.00301698	0.0435037
chr1	236305832	236372209	+	GPR137B	1531.05	1141.19	1920.9	1.68324	0.751243	1.51257	0.597003	0.00303528	0.0436757
chr21	38437664	38445458	-	PIGP	871.404	713.562	1029.25	1.44241	0.528477	1.38418	0.469029	0.00303336	0.0436757
chr3	195384910	195415735	+	SDHAP2	387.937	294.773	481.102	1.63211	0.706742	1.49001	0.575325	0.00303839	0.0436757
chr2	101008322	101034130	-	CHST10	1098.39	1307.36	889.417	0.680317	-0.55572	0.71366	-0.486692	0.00304841	0.0437287
chr10	5807186	5855512	-	GDI2	21623.7	22876.2	20371.1	0.890493	-0.167324	0.891849	-0.165129	0.00304619	0.0437287
chr15	52873518	52970831	-	FAM214A	3069.18	2264.06	3874.3	1.71122	0.775022	1.52358	0.607468	0.00307121	0.0440101
chr19	17416477	17417652	+	MRPL34	2320.1	2561.39	2078.8	0.81159	-0.301177	0.818513	-0.288922	0.00308426	0.0441512
chr22	39828165	39833133	+	LOC100506472	25.0585	16.1675	33.9495	2.09986	1.07029	1.62555	0.700927	0.0030922	0.0442191
chr17	2240806	2284348	+	SGSM2	1883.7	2097.26	1670.14	0.796346	-0.328533	0.804895	-0.313127	0.00312011	0.0445721
chr7	12370509	12443852	-	VWDE	52.6995	4.78719	100.612	21.0169	4.39348	1.48922	0.57456	0.00313002	0.0446675
chr1	84335057	84464833	-	TTLL7	156.612	55.7126	257.511	4.62214	2.20856	1.61864	0.69478	0.00313331	0.0446683
chr10	82214038	82282391	+	TSPAN14	1393.38	1135.86	1650.9	1.45344	0.539471	1.39032	0.475421	0.00313707	0.0446758
chr6	82879956	82957448	-	IBTK	5709.48	5368.61	6050.36	1.12699	0.172474	1.12509	0.170042	0.00315072	0.0447826
chr11	62620798	62620865	-	SNORD31	104.169	122.396	85.9417	0.702159	-0.510131	0.729565	-0.454891	0.00315105	0.0447826
chr1	43282776	43310660	+	ERMAP	584.175	539.051	629.299	1.16742	0.223324	1.16402	0.219111	0.00316988	0.0450038
chr9	4709557	4742043	-	AK3	4149.36	3738.74	4559.97	1.21965	0.286471	1.2107	0.275844	0.00318349	0.0451506
chr3	48282596	48312479	+	ZNF589	2232.75	2735.78	1729.71	0.632256	-0.66142	0.682941	-0.550166	0.00319755	0.0453036
chr2	111490150	111875799	+	ACOXL	204.243	62.0894	346.396	5.57898	2.48	1.59096	0.669899	0.00321781	0.045513
chrX	153991017	154005964	+	DKC1	9113.81	10111	8116.66	0.802759	-0.316962	0.810693	-0.302773	0.00321892	0.045513
chr17	66244145	66253305	+	AMZ2	4525.95	4110.55	4941.35	1.20211	0.265575	1.19509	0.257125	0.00323795	0.0457353
chr17	8700428	8702667	-	MFSD6L	46.586	65.6716	27.5004	0.418756	-1.25582	0.605167	-0.724595	0.0032501	0.0457902
chr16	96979	103632	-	POLR3K	1920	2154.6	1685.4	0.782233	-0.35433	0.793067	-0.334485	0.00325179	0.0457902
chr2	242434122	242448987	-	STK25	3450.69	3761.4	3139.99	0.834794	-0.260508	0.839423	-0.25253	0.00325128	0.0457902
chr3	178866311	178952497	+	PIK3CA	1796.69	2015.69	1577.69	0.782705	-0.35346	0.793129	-0.334373	0.0032589	0.0458437
chr3	51428699	51435336	+	RBM15B	5919.51	6492.84	5346.18	0.823396	-0.280341	0.829126	-0.270337	0.00326669	0.0458598
chr12	49578578	49583107	-	TUBA1A	3165.69	4173.23	2158.14	0.51714	-0.951373	0.628733	-0.66948	0.00326567	0.0458598
chr19	2714565	2721390	-	DIRAS1	55.2416	96.5762	13.9071	0.144001	-2.79585	0.640007	-0.64384	0.00330168	0.0463039
chr22	44319619	44343448	+	PNPLA3	9.61659	18.0171	1.21606	0.067495	-3.88908	0.665235	-0.588064	0.00333746	0.0467583
chr19	45147098	45169428	+	PVR	127.574	191.792	63.3562	0.330338	-1.59799	0.603144	-0.729426	0.00336225	0.0470579
chr10	104209574	104216050	+	RPARP-AS1	389.312	442.639	335.985	0.75905	-0.397734	0.77299	-0.371477	0.00338629	0.0473463
chr20	50003494	50179370	-	NFATC2	3633.36	4197.65	3069.07	0.73114	-0.451781	0.751486	-0.412182	0.00341679	0.0477245
chr14	23881947	23904870	-	MYH7	68.5399	29.7641	107.316	3.60554	1.85022	1.64084	0.714432	0.00344451	0.0480631
chr1	24200460	24239817	-	CNR2	944.865	1270.6	619.127	0.48727	-1.03721	0.6205	-0.688497	0.00344968	0.0480866
chr11	62621376	62621440	-	SNORD29	86.7565	104.967	68.5457	0.653019	-0.614803	0.696002	-0.522837	0.00349308	0.0486057
chr17	38975344	38992526	+	TMEM99	328.283	284.664	371.903	1.30646	0.385667	1.2827	0.359184	0.00349396	0.0486057
chr17	6756895	6803668	+	ALOX12P2	229.138	126.679	331.597	2.61761	1.38825	1.6548	0.726656	0.00351811	0.0488434
chr1	226411319	226414756	+	MIXL1	127.449	61.9542	192.944	3.1143	1.63891	1.65208	0.72428	0.00351561	0.0488434
chr14	88471468	88481155	+	GPR65	838.737	972.756	704.718	0.724455	-0.465032	0.746554	-0.421681	0.00352275	0.0488587
chr5	76986995	77072185	-	TBCA	4975.51	5490.95	4460.07	0.812259	-0.299989	0.819265	-0.287597	0.0035337	0.0489614
chr3	179512747	179754841	-	PEX5L	321.201	157.416	484.987	3.08094	1.62337	1.65192	0.724147	0.00354434	0.0490597
chr16	28996147	29002104	+	LAT	326.07	220.521	431.62	1.95728	0.968847	1.59139	0.670286	0.00355737	0.0491807
chr6	107811317	107982513	+	SOBP	106.576	144.883	68.2696	0.471206	-1.08557	0.617272	-0.696023	0.00356021	0.0491807
chr2	72406444	73053177	-	EXOC6B	228.372	170.706	286.039	1.67563	0.744703	1.50519	0.589945	0.00356702	0.0492255
chr20	35973088	36033835	+	SRC	6687.46	7795.13	5579.8	0.715806	-0.482359	0.739998	-0.434407	0.00357931	0.0493459
chr4	2073645	2230958	-	POLN	54.528	69.7353	39.3207	0.563856	-0.8266	0.648976	-0.623764	0.00358959	0.0493891
chr20	33292148	33301237	+	TP53INP2	661.11	853.584	468.635	0.549021	-0.865068	0.642441	-0.638363	0.00358842	0.0493891
chr6	138409642	138428660	-	PERP	151.814	55.6394	247.989	4.45708	2.1561	1.60904	0.686198	0.00359438	0.0494057
chr1	206940948	206945839	-	IL10	2155.77	1289.09	3022.46	2.34464	1.22937	1.64202	0.715476	0.00360207	0.0494432
chr17	15405578	15466945	-	TVP23C	75.7083	51.9979	99.4187	1.91197	0.935063	1.57985	0.659784	0.00360426	0.0494432
chr6	42896860	42907008	+	CNPY3	5022.84	5514.53	4531.14	0.821672	-0.283366	0.827678	-0.272858	0.00361345	0.049476
chr6	96025373	96057328	+	MANEA	2166	1685.97	2646.02	1.56943	0.65024	1.45539	0.541409	0.0036174	0.049476
chr14	23242432	23289020	-	SLC7A7	1081.22	1369.96	792.479	0.578469	-0.789689	0.655575	-0.609166	0.00361426	0.049476
chr2	111878491	111926022	+	BCL2L11	1082.89	666.273	1499.51	2.2506	1.17031	1.6339	0.708317	0.0036353	0.0496717
chr11	63766030	63933585	-	MACROD1	161.03	217.262	104.799	0.482362	-1.05181	0.620643	-0.688164	0.00365864	0.0499411
chr21	34144411	34170016	+	C21orf49	33.4084	19.905	46.9119	2.3568	1.23683	1.64017	0.713849	0.00368784	0.0502405
chr3	101280680	101285290	+	TRMT10C	2260.65	2477.3	2043.99	0.825088	-0.27738	0.830882	-0.267285	0.00368486	0.0502405
chr17	48585745	48608862	+	MYCBPAP	77.8752	48.9542	106.796	2.18155	1.12536	1.62574	0.7011	0.00369533	0.0502433
chr1	161070346	161087866	-	PFDN2	1906.09	2015.99	1796.18	0.890966	-0.166558	0.892693	-0.163764	0.00369422	0.0502433
chr6	38643702	38670952	-	GLO1	7233.66	7872.49	6594.82	0.837705	-0.255486	0.842236	-0.247704	0.00375737	0.0510366
chr9	33252470	33264759	-	BAG1	3438.89	3791.27	3086.51	0.814112	-0.296701	0.820989	-0.284564	0.00377584	0.0511141
chr8	11561717	11617509	+	GATA4	75.8253	132.146	19.5046	0.147599	-2.76025	0.644707	-0.633285	0.00377861	0.0511141
chr7	142960522	142966222	+	GSTK1	3859.33	3515.3	4203.36	1.19573	0.257897	1.18914	0.249923	0.00378157	0.0511141
chr6	31926581	31937532	+	SKIV2L	3965.53	3532.65	4398.4	1.24507	0.316231	1.23254	0.301629	0.00377561	0.0511141
chr5	139944420	139948683	+	SLC35A4	7723.51	7271.68	8175.33	1.12427	0.168989	1.12248	0.166685	0.0037759	0.0511141
chr20	32868071	32899608	-	AHCY	12397.6	14168.2	10627	0.750055	-0.414932	0.766721	-0.383226	0.00379084	0.0511892
chr12	56347889	56360496	-	PMEL	55.1994	77.549	32.8499	0.423602	-1.23922	0.610265	-0.712493	0.00380027	0.0512665
chr1	65730377	65881552	+	DNAJC6	347.334	135.959	558.708	4.10939	2.03892	1.61326	0.689977	0.0038197	0.0514784
chr3	107761941	107809935	-	CD47	5663.23	6517.46	4808.99	0.737863	-0.438576	0.757128	-0.401391	0.00383096	0.0514795
chr14	21668238	21675059	-	LINC00641	407.374	500.285	314.464	0.628569	-0.669856	0.682708	-0.550659	0.00383078	0.0514795
chr17	14207057	14209062	+	MGC12916	34.4655	68.7687	0.162243	0.00235926	-8.72745	0.696837	-0.521108	0.00382428	0.0514795
chr7	87133179	87342639	-	ABCB1	479.737	202.08	757.394	3.748	1.90612	1.62455	0.700041	0.00384035	0.0515555
chr2	127805599	127864903	-	BIN1	1427.39	1072.42	1782.35	1.662	0.732917	1.49727	0.582335	0.00384551	0.051572
chr3	138371540	138478201	-	PIK3CB	2088.62	1872.59	2304.66	1.23074	0.299524	1.22041	0.287371	0.00384905	0.051572
chr17	66255323	66417000	+	ARSG	456.324	392.032	520.616	1.328	0.40925	1.3004	0.378955	0.00385868	0.0515972
chr15	71145578	71342436	+	LRRC49	231.713	297.485	165.942	0.557818	-0.842134	0.647415	-0.627237	0.00385677	0.0515972
chr14	53196883	53241705	+	STYX	2266.68	2111.24	2422.11	1.14724	0.198172	1.14439	0.194578	0.00386213	0.0515972
chr1	202931001	202936404	-	CYB5R1	799.963	718.367	881.558	1.22717	0.295333	1.21652	0.282758	0.00387888	0.0517709
chr3	56591184	56655848	+	CCDC66	958.126	1087.18	829.071	0.762587	-0.391026	0.776998	-0.364017	0.00388999	0.0518191
chr8	126442563	126450647	+	TRIB1	3836.4	2894.36	4778.43	1.65095	0.723294	1.49222	0.577461	0.00388754	0.0518191
chr17	45810610	45823485	+	TBX21	1865.76	337.353	3394.16	10.0612	3.33072	1.50966	0.594227	0.00390286	0.0519404
chr3	93781855	93845630	+	NSUN3	431.637	391.071	472.204	1.20746	0.271981	1.19872	0.261495	0.00390836	0.0519635
chr1	201452658	201476387	-	CSRP1	5041.17	4407.84	5674.5	1.28737	0.364422	1.26791	0.342453	0.00391722	0.0519813
chr1	28296855	28415148	-	EYA3	3676.9	3389.67	3964.13	1.16947	0.225857	1.16532	0.220727	0.00391488	0.0519813
chr2	191069360	191184771	-	HIBCH	2221.21	2462.92	1979.5	0.803723	-0.31523	0.811915	-0.3006	0.00395314	0.0524075
chr11	18627948	18656020	-	SPTY2D1	4868.67	3915.04	5822.3	1.48716	0.572562	1.4083	0.49395	0.00399016	0.0528477
chr19	11033444	11039357	-	YIPF2	1244.68	1047.1	1442.25	1.37738	0.461931	1.33638	0.418333	0.00401004	0.0530601
chr11	6416354	6440702	-	APBB1	167.533	277.484	57.5806	0.207509	-2.26875	0.630336	-0.665807	0.00402252	0.0531234
chr12	56915609	56989980	+	RBMS2	239.563	150.745	328.381	2.17838	1.12325	1.61988	0.695884	0.0040205	0.0531234
chr19	21264953	21307883	+	ZNF714	932.837	1118.21	747.462	0.668443	-0.581123	0.707612	-0.498969	0.00403497	0.0532369
chr1	109234932	109244422	+	PRPF38B	5863.43	6351.78	5375.07	0.846231	-0.240876	0.85022	-0.234091	0.00404212	0.0532804
chr3	169629482	169656948	+	SAMD7	21.5601	32.6182	10.502	0.321967	-1.63502	0.61012	-0.712836	0.00405062	0.0533415
chr2	11817705	11967533	+	LPIN1	3188	2474.41	3901.59	1.57678	0.656978	1.45691	0.542913	0.00405956	0.0533575
chr12	133200348	133264110	-	POLE	6631.13	7363.7	5898.55	0.801032	-0.320069	0.809575	-0.304763	0.00405845	0.0533575
chr7	12610203	12693228	+	SCIN	100.745	22.1954	179.294	8.07797	3.01399	1.52466	0.608487	0.00408339	0.0536198
chr7	102987971	103009842	+	PSMC2	6709.02	6134.68	7283.36	1.18724	0.247618	1.18132	0.240395	0.00410252	0.0538197
chr6	151773393	151791234	+	C6orf211	2161.31	1964.51	2358.1	1.20035	0.26346	1.1931	0.25471	0.0041277	0.0540987
chr2	99215786	99224981	-	COA5	717.011	771.874	662.149	0.857846	-0.22121	0.86126	-0.21548	0.00413729	0.054173
chr22	24666785	24813708	+	SPECC1L	1413.64	1343.73	1483.55	1.10406	0.142813	1.10266	0.14099	0.00414799	0.0542616
chr12	99128569	100378432	-	ANKS1B	11.7985	2.96598	20.631	6.95586	2.79823	1.53975	0.622697	0.0041623	0.0543974
chr3	58178353	58196730	-	DNASE1L3	210.405	326.447	94.3633	0.289062	-1.79055	0.615578	-0.699986	0.00420409	0.0548916
chr9	102861502	103063426	+	INVS	1410.72	1547.08	1274.37	0.823725	-0.279766	0.829447	-0.269779	0.00425458	0.0554456
chr14	23851199	23877486	-	MYH6	49.105	5.43632	92.7737	17.0655	4.09301	1.46935	0.555183	0.00426291	0.0554456
chr9	131709972	131769375	+	NUP188	7212.72	7907.31	6518.13	0.824318	-0.278727	0.830272	-0.268344	0.00426753	0.0554456
chr2	113299492	113334729	+	POLR1B	4042.46	4429.22	3655.7	0.825362	-0.276902	0.831236	-0.26667	0.00427059	0.0554456
chr16	67282855	67306094	+	SLC9A5	114.744	160.844	68.6444	0.426777	-1.22844	0.613804	-0.704149	0.00426637	0.0554456
chr6	7881483	7911047	-	TXNDC5	2412.86	1879.23	2946.49	1.56792	0.648855	1.4514	0.537442	0.0042706	0.0554456
chr22	43265772	43411184	-	PACSIN2	5837.42	6959.71	4715.13	0.677489	-0.561731	0.713963	-0.486078	0.00430228	0.0558044
chr1	46654353	46685977	-	POMGNT1	1997.35	1815.56	2179.14	1.20026	0.263349	1.19296	0.254548	0.00431597	0.0558781
chr1	27189633	27190947	+	SFN	52.0817	77.2988	26.8647	0.347544	-1.52473	0.610992	-0.710775	0.00431605	0.0558781
chr14	24908972	24912111	-	SDR39U1	1311.42	1423.24	1199.6	0.842869	-0.24662	0.846916	-0.239708	0.00436659	0.0564762
chr10	44101855	44113352	+	ZNF485	197.272	219.618	174.926	0.796502	-0.32825	0.805417	-0.312192	0.00437042	0.0564762
chr5	131817301	131826465	-	IRF1	5215.51	4100.33	6330.69	1.54395	0.626624	1.43845	0.524517	0.00438892	0.0566147
chr22	27053446	27072440	+	MIAT	940.469	494.943	1386	2.80031	1.48559	1.63567	0.709883	0.00439737	0.0566147
chr5	175386534	175395318	-	THOC3	719.774	888.017	551.53	0.621081	-0.687148	0.679875	-0.556658	0.00439754	0.0566147
chr7	1192543	1199855	-	ZFAND2A	500.566	387.127	614.005	1.58605	0.665443	1.4597	0.545669	0.00439397	0.0566147
chr1	3569129	3652765	+	TP73	2468.15	1971.09	2965.22	1.50436	0.589146	1.41675	0.502583	0.00443054	0.0569606
chrX	13730361	13752754	-	TRAPPC2	1058.57	940.753	1176.38	1.25047	0.322471	1.23629	0.30602	0.00443265	0.0569606
chr1	16450832	16482582	-	EPHA2	93.656	50.0857	137.226	2.73983	1.45409	1.63504	0.709329	0.00444644	0.0569787
chr1	62660474	62678001	+	L1TD1	86.1291	166.498	5.7601	0.0345956	-4.85327	0.691347	-0.532519	0.00444393	0.0569787
chrX	119392505	119445391	-	TMEM255A	420.917	166.095	675.74	4.0684	2.02446	1.59868	0.67688	0.00443824	0.0569787
chr22	46546499	46639653	+	PPARA	1362.11	1154.88	1569.35	1.35889	0.442432	1.32222	0.402963	0.00445102	0.0569846
chr2	197851386	198175521	-	ANKRD44	4778.11	4337.8	5218.43	1.20301	0.266652	1.19542	0.257514	0.00446152	0.0570384
chr16	29753786	29757340	-	C16orf54	921.596	745.789	1097.4	1.47146	0.557253	1.39715	0.482491	0.00446348	0.0570384
chr6	30667584	30685458	-	MDC1	7459.43	8004.2	6914.65	0.863878	-0.211101	0.86664	-0.206495	0.00447956	0.057191
chr3	32726637	32815367	+	CNOT10	3116.83	3292.48	2941.18	0.893303	-0.162778	0.894888	-0.160221	0.0044982	0.0573474
chr16	725666	728268	+	RHBDL1	23.9935	14.1091	33.878	2.40115	1.26373	1.62819	0.703272	0.00450011	0.0573474
chr7	6201412	6312242	-	CYTH3	1016.72	1403.27	630.173	0.449075	-1.15497	0.618458	-0.693252	0.0045081	0.0573962
chr8	7159133	7212876	-	FAM66B	17.0569	7.9053	26.2086	3.31531	1.72915	1.6217	0.697504	0.00452065	0.0574032
chr16	69743304	69760571	-	NQO1	2469.64	1705.92	3233.35	1.89537	0.922477	1.56643	0.647482	0.00451415	0.0574032
chr1	213123887	213164927	+	VASH2	1796.31	2490.69	1101.93	0.44242	-1.17651	0.617463	-0.695575	0.00452112	0.0574032
chr1	118148604	118171011	+	FAM46C	2480.32	1646.1	3314.54	2.01357	1.00975	1.58982	0.668859	0.0045386	0.0575723
chr16	88870186	88875666	+	CDT1	2751.18	3141.32	2361.04	0.751606	-0.411951	0.768636	-0.379628	0.00455272	0.0576894
chr17	35874900	35969486	-	SYNRG	6082.45	5626.58	6538.32	1.16204	0.216662	1.15801	0.211646	0.00455619	0.0576894
chr10	121485559	121588662	+	INPP5F	401.097	667.363	134.831	0.202036	-2.30732	0.637272	-0.65002	0.00456728	0.0577769
chr17	36584720	36668628	+	ARHGAP23	945.279	679.489	1211.07	1.78232	0.833757	1.53539	0.618607	0.00457588	0.0577799
chr6	33986420	34123399	-	GRM4	13.9673	6.44891	21.4858	3.33169	1.73625	1.62074	0.696655	0.0045728	0.0577799
chr9	35658287	35661500	+	CCDC107	550.55	614.122	486.978	0.792966	-0.334668	0.802966	-0.316589	0.00458485	0.0577875
chr12	50898768	51142450	+	DIP2B	5347.4	5785.25	4909.55	0.848632	-0.236789	0.852395	-0.230405	0.00458452	0.0577875
chr22	18270416	18507325	-	MICAL3	1476.11	2177.54	774.685	0.355761	-1.49102	0.612898	-0.70628	0.00458931	0.057791
chr9	37588412	37592636	-	TOMM5	4567.35	5031.41	4103.29	0.815535	-0.294181	0.822571	-0.281788	0.00459821	0.0578504
chr10	1034349	1063708	+	GTPBP4	8234.44	8612.47	7856.41	0.912213	-0.132557	0.913016	-0.131288	0.00461265	0.0579435
chr4	42399856	42404504	+	SHISA3	173.076	300.493	45.659	0.151947	-2.71836	0.65226	-0.616481	0.00461401	0.0579435
chr17	56378588	56406152	-	BZRAP1	491.676	379.168	604.184	1.59345	0.672151	1.46166	0.547611	0.00464908	0.0580672
chr5	140800537	140892546	+	PCDHGA11	78.7244	40.0455	117.403	2.93175	1.55176	1.62873	0.703751	0.00464409	0.0580672
chr17	37827375	37844323	-	PGAP3	367.574	304.572	430.575	1.41371	0.499481	1.35956	0.443142	0.00464573	0.0580672
chr20	44044707	44054885	+	PIGT	3387.27	2948.43	3826.1	1.29767	0.375926	1.27547	0.351026	0.0046382	0.0580672
chr4	82348219	82393061	-	RASGEF1B	19.7126	29.8445	9.58071	0.321021	-1.63926	0.615246	-0.700765	0.00462858	0.0580672
chr2	55774428	55844860	-	SMEK2	8940.61	8519.3	9361.92	1.09891	0.13607	1.09798	0.13485	0.00463534	0.0580672
chr15	90773477	90808991	-	CIB1	2718.65	2466.88	2970.42	1.20412	0.267979	1.19625	0.258515	0.00467556	0.0583453
chrX	16964814	17171403	+	REPS2	30.3378	15.4474	45.2282	2.92789	1.54986	1.62783	0.70295	0.00468978	0.0584699
chr2	109403219	109492847	+	CCDC138	601.923	702.053	501.794	0.714752	-0.484486	0.740851	-0.432745	0.00470426	0.0585447
chr22	35462130	35483380	+	ISX	13.1368	23.7786	2.49505	0.104928	-3.25253	0.667541	-0.583072	0.00470374	0.0585447
chr8	22545174	22550815	-	EGR3	454.116	592.954	315.277	0.531705	-0.911302	0.640646	-0.6424	0.00471822	0.0586656
chr21	46825097	46933634	+	COL18A1	86.8222	17.1748	156.47	9.11042	3.18752	1.49893	0.583935	0.00472463	0.0586924
chr12	92815307	92824778	+	CLLU1	18.7944	30.3798	7.20904	0.237297	-2.07523	0.629452	-0.667832	0.00473867	0.058814
chr9	112810878	112934791	+	AKAP2	127.091	153.6	100.582	0.654834	-0.610798	0.700256	-0.514046	0.00475812	0.0590024
chr12	53845886	53874946	+	PCBP2	28251.6	29472.3	27030.9	0.917164	-0.124748	0.917833	-0.123697	0.00477938	0.0592129
chr12	12482218	12503169	-	MANSC1	20.6308	8.184	33.0775	4.04173	2.01497	1.59239	0.67119	0.00481347	0.0595818
chr4	159690182	159827954	+	FNIP2	904.291	400.043	1408.54	3.52097	1.81597	1.60824	0.685484	0.00481962	0.0596045
chr3	100468179	100712334	-	ABI3BP	31.9939	8.89529	55.0925	6.19345	2.63074	1.53582	0.619011	0.00483052	0.0596859
chr7	12726452	12730558	+	ARL4A	164.856	100.172	229.539	2.29144	1.19626	1.61653	0.6929	0.00485871	0.0597446
chr1	212859759	212873327	-	BATF3	754.648	596.894	912.401	1.52858	0.612193	1.42859	0.51459	0.00485112	0.0597446
chr2	220144040	220151622	+	DNAJB2	2060.07	1816.9	2303.23	1.26767	0.342184	1.25074	0.322785	0.00485407	0.0597446
chr7	150434436	150440737	+	GIMAP5	23.5625	40.5854	6.53966	0.161133	-2.63367	0.651209	-0.618807	0.00486123	0.0597446
chr11	126071989	126081587	-	RPUSD4	1792.56	1933.03	1652.08	0.854657	-0.226583	0.858364	-0.220339	0.00485362	0.0597446
chr8	67542488	67579452	-	VCPIP1	1722.13	1550.72	1893.54	1.22108	0.288154	1.21094	0.276132	0.00483961	0.0597446
chr13	114076255	114107839	-	ADPRHL1	41.4638	60.1665	22.7612	0.378304	-1.40238	0.615083	-0.701148	0.00492413	0.0600288
chr3	194123403	194188968	-	ATP13A3	9695.92	10520.6	8871.2	0.843218	-0.246022	0.847524	-0.238674	0.00489755	0.0600288
chr5	76011868	76031595	+	F2R	508.522	250.469	766.576	3.06057	1.6138	1.62017	0.696145	0.00492044	0.0600288
chr17	39968962	39979469	+	FKBP10	31.3241	9.92471	52.7235	5.31234	2.40935	1.55243	0.634525	0.00492645	0.0600288
chr12	54519855	54526626	+	LOC400043	214.813	17.46	412.166	23.6062	4.5611	1.44272	0.528792	0.0049278	0.0600288
chr3	93591881	93692934	-	PROS1	11.7416	4.00845	19.4748	4.85843	2.28049	1.56575	0.646854	0.00492049	0.0600288
chr1	182542769	182558394	-	RNASEL	662.7	553.895	771.506	1.39287	0.478065	1.34574	0.428405	0.00490138	0.0600288
chr17	55055468	55084129	+	SCPEP1	3032.43	2597.37	3467.5	1.335	0.416844	1.30415	0.383112	0.00489188	0.0600288
chr22	18593453	18614498	+	TUBA8	1183.76	1741.97	625.551	0.359106	-1.47752	0.615164	-0.700958	0.00490758	0.0600288
chr13	20397624	20437776	-	ZMYM5	831.753	740.075	923.431	1.24775	0.319333	1.23428	0.30367	0.00491886	0.0600288
chr16	50186829	50269219	+	PAPD5	2191.07	1970.39	2411.76	1.224	0.291609	1.21391	0.279659	0.0049645	0.0603694
chr19	38187264	38210691	-	ZNF607	459.454	512.014	406.893	0.794691	-0.331533	0.804561	-0.313726	0.00496133	0.0603694
chr9	95473645	95527083	-	BICD2	2974.78	3507.71	2441.85	0.69614	-0.522551	0.727681	-0.458621	0.00497127	0.0603777
chr9	140194083	140196703	-	NRARP	176.896	270.182	83.6095	0.309456	-1.69219	0.619462	-0.690912	0.00497781	0.0603777
chr20	1545029	1600689	-	SIRPB1	12.6731	21.3756	3.97049	0.185748	-2.42858	0.644241	-0.634329	0.0049783	0.0603777
chr17	4802948	4806227	+	C17orf107	23.9231	12.3154	35.5308	2.88506	1.5286	1.62293	0.698604	0.00498765	0.0604189
chr5	95149553	95158577	-	GLRX	5284.63	4563.18	6006.08	1.31621	0.396385	1.28955	0.366863	0.00499044	0.0604189
chr1	27860756	27930143	-	AHDC1	765.729	869.349	662.109	0.761615	-0.392866	0.776771	-0.364439	0.00501994	0.0605637
chr16	4674825	4740975	+	MGRN1	4758.48	5106.71	4410.25	0.863619	-0.211533	0.866448	-0.206815	0.00501494	0.0605637
chr12	47602203	47610226	-	PCED1B-AS1	243.797	188.402	299.191	1.58804	0.667251	1.45647	0.542477	0.00501809	0.0605637
chr19	2933216	2944969	-	ZNF77	182.615	219.529	145.701	0.663697	-0.591403	0.706189	-0.501874	0.00501745	0.0605637
chr5	73923231	73937249	-	ENC1	3322.94	2338	4307.87	1.84254	0.8817	1.5484	0.630775	0.00503799	0.0606398
chr1	44462155	44497164	-	SLC6A9	347.916	246.286	449.547	1.8253	0.868136	1.54389	0.626573	0.00503909	0.0606398
chr17	41166622	41174459	-	VAT1	606.219	697.521	514.916	0.738209	-0.437899	0.758533	-0.398716	0.00503942	0.0606398
chr4	81106424	81125482	+	PRDM8	27.0887	12.6985	41.4789	3.26644	1.70772	1.61223	0.689055	0.00504635	0.0606704
chr2	220403669	220408487	-	CHPF	2348.53	1840.11	2856.96	1.5526	0.634688	1.44004	0.526111	0.00507381	0.0609475
chr5	32124824	32174425	-	GOLPH3	6136.57	5731.62	6541.52	1.1413	0.190684	1.1386	0.187259	0.00508074	0.0609777
chr4	165798156	165818676	+	APELA	559.427	108.055	1010.8	9.3545	3.22566	1.4888	0.574152	0.00509867	0.0611398
chr18	44390023	44497495	-	PIAS2	2161.95	1962.81	2361.09	1.20291	0.26653	1.19487	0.256857	0.00511008	0.0612235
chr12	123955909	124018265	-	RILPL1	42.9289	63.6649	22.1929	0.34859	-1.5204	0.617132	-0.696348	0.00512725	0.0613759
chrX	131157245	131209971	+	MST4	6165.7	6935.08	5396.32	0.778119	-0.361938	0.790478	-0.339202	0.00514211	0.0615005
chr22	18216906	18257431	-	BID	3052.89	3625.52	2480.25	0.684107	-0.547706	0.71972	-0.474493	0.00516126	0.0615622
chr21	45875393	45878739	+	LRRC3	126.124	80.477	171.771	2.13441	1.09384	1.59831	0.676545	0.00515466	0.0615622
chr1	37955561	37980420	-	MEAF6	2385.14	2515.89	2254.4	0.896064	-0.158326	0.897366	-0.156232	0.00516509	0.0615622
chr17	4710396	4726727	+	PLD2	621.974	557.136	686.811	1.23275	0.301883	1.22109	0.28817	0.00515876	0.0615622
chr14	102829300	102968818	+	TECPR2	1510.36	1238.26	1782.45	1.43948	0.525544	1.37555	0.460009	0.00518203	0.0617109
chr19	17712137	17799008	-	UNC13A	33.8862	47.5849	20.1875	0.424242	-1.23704	0.61952	-0.690778	0.00521381	0.0620358
chr7	148892577	148923339	+	ZNF282	2052.34	2219.7	1884.97	0.849204	-0.235817	0.853316	-0.228848	0.00524162	0.062313
chr12	4596901	4647637	-	C12orf4	2136.14	1837.37	2434.91	1.32521	0.406226	1.29603	0.374096	0.00529767	0.0627465
chr11	65686728	65689048	+	DRAP1	5406.25	4998.8	5813.7	1.16302	0.217874	1.15871	0.21252	0.00529487	0.0627465
chr4	22388997	22517677	-	GPR125	321.441	58.57	584.311	9.9763	3.3185	1.48015	0.565739	0.00528691	0.0627465
chr1	101491402	101552935	+	LOC102606465	237.436	272.687	202.185	0.741455	-0.431568	0.761846	-0.392428	0.00530079	0.0627465
chr2	11295498	11318998	+	PQLC3	328.327	249.875	406.78	1.62794	0.703045	1.4748	0.560517	0.00530014	0.0627465
chr1	54497349	54519111	-	TMEM59	3397.5	3055.34	3739.66	1.22397	0.291573	1.21352	0.279202	0.0053298	0.0630358
chr11	64556609	64570713	-	MAP4K2	5070.29	4451.52	5689.06	1.278	0.353893	1.25905	0.332339	0.0053564	0.0632421
chr5	110405778	110413722	+	TSLP	27.3299	7.77698	46.8828	6.02841	2.59178	1.52854	0.612159	0.00535449	0.0632421
chr11	8932701	8941626	+	AKIP1	882.59	773.407	991.773	1.28234	0.358782	1.2629	0.336743	0.00537025	0.0633116
chr12	74931551	74935232	+	ATXN7L3B	4067.66	4359.76	3775.55	0.866001	-0.20756	0.868744	-0.202996	0.00537145	0.0633116
chr5	179921417	180005353	+	CNOT6	3985.03	4369.97	3600.09	0.823826	-0.279589	0.83013	-0.268591	0.00539091	0.0633197
chr1	24122089	24127294	-	GALE	1183.96	1346.84	1021.08	0.758135	-0.399474	0.774425	-0.368802	0.00537988	0.0633197
chr3	50355221	50360281	-	HYAL2	682.707	738.997	626.418	0.84766	-0.238443	0.851851	-0.231327	0.00539505	0.0633197
chrX	153195280	153200607	-	NAA10	3945.65	4275.73	3615.57	0.845603	-0.241948	0.849776	-0.234846	0.00539434	0.0633197
chr1	153507076	153508717	-	S100A6	271.802	197.744	345.861	1.74904	0.806562	1.51817	0.602336	0.00538352	0.0633197
chr8	28625175	28747698	-	INTS9	2530.21	2669.21	2391.2	0.895845	-0.158679	0.897373	-0.156221	0.00541582	0.0635094
chrX	15843929	15873137	-	AP1S2	4029.94	4443.87	3616.02	0.81371	-0.297414	0.821124	-0.284328	0.00545342	0.063842
chr21	37692487	37748944	+	MORC3	1978.92	1727.23	2230.61	1.29144	0.36898	1.26998	0.3448	0.00544936	0.063842
chr22	17618410	17646177	-	CECR5	1438.44	1637.3	1239.57	0.757083	-0.401476	0.773762	-0.370038	0.00547873	0.064084
chr11	65601410	65621172	+	SNX32	16.3524	25.6097	7.09518	0.27705	-1.85178	0.628024	-0.671109	0.0054835	0.0640856
chr17	27047000	27051374	+	RPL23A	70807.5	78669.4	62945.7	0.800129	-0.321695	0.809328	-0.305204	0.00551171	0.0643608
chr15	28356183	28567298	-	HERC2	4713.89	5273.48	4154.29	0.78777	-0.344154	0.798816	-0.324065	0.00551699	0.064368
chr12	13127799	13153243	-	HEBP1	32.0484	16.3625	47.7343	2.9173	1.54464	1.61187	0.688738	0.00554087	0.0645503
chr11	66615997	66725847	-	PC	251.202	421.523	80.8798	0.191875	-2.38176	0.648678	-0.624426	0.00554196	0.0645503
chr4	185548850	185570629	-	CASP3	6543	5534.51	7551.48	1.36443	0.448304	1.32474	0.405707	0.0055487	0.0645743
chr19	49458117	49465055	+	BAX	6637.24	7100.12	6174.36	0.869614	-0.201553	0.872105	-0.197427	0.00555389	0.0645804
chr19	1107633	1174282	-	SBNO2	3032.53	2681.11	3383.95	1.26215	0.335881	1.24574	0.317005	0.00558064	0.0648368
chr3	184079502	184086383	+	POLR2H	2134.58	2386.1	1883.06	0.789179	-0.341575	0.80019	-0.321585	0.00558797	0.0648674
chr22	46067678	46241187	+	ATXN10	6585.87	7150.88	6020.85	0.841974	-0.248153	0.846588	-0.240268	0.00561523	0.06502
chr16	68392230	68482409	-	SMPD3	237.683	337.991	137.374	0.406441	-1.29888	0.620254	-0.689069	0.00561049	0.06502
chr2	95831162	95850064	+	ZNF2	257.213	227.966	286.46	1.25659	0.329516	1.24086	0.311345	0.00561222	0.06502
chr3	123304403	123349666	+	MYLK-AS1	45.8453	55.2645	36.4262	0.659124	-0.601378	0.704937	-0.504434	0.00562596	0.0650897
chr19	36103646	36116251	+	HAUS5	1773.09	1933.51	1612.67	0.83406	-0.261777	0.839381	-0.252602	0.00566242	0.0654566
chr3	42132746	42267382	+	TRAK1	4685.39	5506.24	3864.54	0.701848	-0.51077	0.732479	-0.44914	0.0056726	0.0655195
chr8	90769975	90803292	+	RIPK2	1312.79	1493.16	1132.42	0.7584	-0.39897	0.774693	-0.368304	0.0057091	0.0658859
chr19	19496642	19619741	+	GATAD2A	7669.91	8305.88	7033.94	0.846862	-0.239801	0.851082	-0.232631	0.0057722	0.0665585
chr3	62304648	62321888	+	C3orf14	199.632	341.38	57.8854	0.169563	-2.56011	0.65728	-0.605421	0.00580112	0.0668362
chr15	72577068	72612525	-	CELF6	71.5074	54.3199	88.6948	1.63282	0.707369	1.47124	0.557029	0.0058226	0.0669058
chr2	27667240	27712678	-	IFT172	607.036	664.515	549.557	0.827005	-0.274032	0.832853	-0.263867	0.00582545	0.0669058
chr8	128748315	128753680	+	MYC	8012.06	9020.24	7003.89	0.776464	-0.36501	0.789495	-0.340997	0.00582499	0.0669058
chr1	20208888	20239437	+	OTUD3	618.439	714.402	522.476	0.731348	-0.451371	0.753997	-0.407368	0.00582653	0.0669058
chr15	50474393	50528589	+	SLC27A2	105.963	58.7978	153.128	2.60432	1.38091	1.61026	0.687292	0.00584929	0.0671113
chr7	77313168	77326662	-	APTR	247.633	213.893	281.374	1.31549	0.395603	1.2869	0.363903	0.00592866	0.0679656
chr14	105452616	105461855	+	C14orf79	75.6724	91.0808	60.2639	0.661652	-0.595854	0.706252	-0.501745	0.00594121	0.0679965
chr3	39224706	39234085	-	XIRP1	23.6576	9.01971	38.2955	4.24576	2.08602	1.56255	0.643905	0.00593731	0.0679965
chr1	231041987	231114618	-	TTC13	1816.97	1940.1	1693.84	0.873065	-0.195838	0.875686	-0.191514	0.0059734	0.0683084
chr1	108765963	108786703	-	NBPF4	7.93686	15.2179	0.655792	0.0430934	-4.53639	0.699989	-0.514596	0.00600632	0.0685713
chr10	97071530	97321177	-	SORBS1	79.8908	44.3409	115.441	2.60348	1.38044	1.60785	0.685135	0.00600629	0.0685713
chrX	48380164	48387104	+	EBP	3291.03	3643.72	2938.34	0.806412	-0.310411	0.814957	-0.295205	0.0060233	0.0686517
chr2	38790328	38830178	-	HNRNPLL	834.375	489.989	1178.76	2.40569	1.26645	1.60489	0.682478	0.00602205	0.0686517
chr2	132285407	132291239	+	CCDC74A	1367.89	2111.98	623.792	0.295359	-1.75946	0.629269	-0.668251	0.00603152	0.0686858
chr14	76127551	76421425	+	TTLL5	1814.25	1995.05	1633.45	0.81875	-0.288506	0.825916	-0.275934	0.00603624	0.0686858
chr2	135011830	135212192	+	MGAT5	8622.87	11284.4	5961.38	0.528288	-0.920605	0.64453	-0.633681	0.00605342	0.0688247
chr11	1968502	1977839	+	MRPL23	3004.59	3226.63	2782.55	0.862369	-0.213623	0.865563	-0.20829	0.00606113	0.0688556
chr3	46411633	46417697	+	CCR5	53.4479	24.4806	82.4153	3.36656	1.75128	1.58897	0.66809	0.00609099	0.0690451
chr6	29691117	29695073	+	HLA-F	7438.98	6050.85	8827.1	1.45882	0.5448	1.38527	0.470165	0.00608764	0.0690451
chr16	23847300	24231932	+	PRKCB	18630.8	23479.6	13782	0.586976	-0.768626	0.667068	-0.584094	0.0060928	0.0690451
chr15	85186012	85197521	-	WDR73	670.183	735.84	604.526	0.821546	-0.283587	0.828546	-0.271346	0.00610208	0.0690935
chr13	99946789	99959749	-	GPR183	4225.12	6085.66	2364.58	0.388549	-1.36383	0.622625	-0.683564	0.00611962	0.0692354
chr13	111293757	111358480	-	CARS2	2878.39	3214.31	2542.47	0.790986	-0.338276	0.801858	-0.318581	0.00612877	0.0692539
chr12	9392599	9395645	+	LINC00987	16.545	5.73403	27.3561	4.77083	2.25424	1.54339	0.626107	0.00613315	0.0692539
chr16	20817767	20860990	+	LOC81691	567.288	470.971	663.604	1.40901	0.494685	1.3536	0.436799	0.00614114	0.0692539
chr7	148700154	148725782	-	PDIA4	24407.4	21669.3	27145.5	1.25271	0.325057	1.23769	0.307653	0.00614131	0.0692539
chr22	50925213	50928750	+	MIOX	10.6196	3.17607	18.0632	5.68729	2.50774	1.5207	0.604739	0.00616783	0.0692903
chr1	236139132	236228481	-	NID1	2929.47	3779.45	2079.49	0.55021	-0.861946	0.65238	-0.616216	0.00617965	0.0692903
chr10	98353069	98480279	-	PIK3AP1	8884.42	11776	5992.79	0.508896	-0.974556	0.639207	-0.645644	0.00615155	0.0692903
chr11	18501858	18548503	-	TSG101	3368.55	3096.12	3640.99	1.17598	0.233868	1.17047	0.227086	0.00615629	0.0692903
chr22	28374002	29075853	-	TTC28	143.354	218.929	67.7796	0.309597	-1.69154	0.628064	-0.671016	0.00616874	0.0692903
chr1	168545711	168551315	+	XCL1	168.99	270.614	67.3662	0.248938	-2.00614	0.639035	-0.646032	0.00617212	0.0692903
chr22	20748405	20762753	+	ZNF74	427.737	488.11	367.365	0.752628	-0.409991	0.771183	-0.374856	0.0061767	0.0692903
chr5	112212081	112258031	-	REEP5	4094.38	3484.76	4704	1.34988	0.432829	1.31342	0.393331	0.00619101	0.0693614
chr17	7788123	7816075	+	CHD3	13526.8	15257.6	11796.1	0.773127	-0.371222	0.786957	-0.345643	0.00619796	0.069383
chr12	109915428	109974510	+	UBE3B	2358	2223.98	2492.02	1.12052	0.164169	1.11845	0.161495	0.00622447	0.0696233
chr12	108126643	108154914	-	PRDM4	1828.03	1675.11	1980.94	1.18257	0.241928	1.17693	0.235032	0.00623249	0.0696566
chr22	29655844	29663914	-	RHBDD3	836.934	753.552	920.316	1.2213	0.288421	1.21124	0.276486	0.0062443	0.0697323
chr1	156052337	156109880	+	LMNA	6983.11	5755.21	8211	1.42671	0.51269	1.36529	0.449209	0.00624973	0.0697365
chr22	17659680	17702744	-	CECR1	3331.51	2358.07	4304.94	1.82562	0.868385	1.53428	0.61756	0.00626517	0.0697961
chr9	129622944	129648156	+	ZBTB34	651.267	553.384	749.149	1.35376	0.436971	1.31562	0.395746	0.00626059	0.0697961
chr17	5404719	5487832	-	NLRP1	2005.66	1702.6	2308.71	1.35599	0.43935	1.31751	0.397814	0.00628994	0.0699619
chr17	78234660	78372581	+	RNF213	27984.6	21290.6	34678.6	1.62882	0.70383	1.46972	0.555545	0.00629019	0.0699619
chr10	70042417	70092684	-	PBLD	171.188	149.122	193.254	1.29595	0.374007	1.27404	0.34941	0.00629761	0.0699881
chr17	30178884	30186326	-	COPRS	622.081	738.975	505.187	0.683633	-0.548706	0.72115	-0.471628	0.00631214	0.0700932
chr12	108909051	108913380	+	FICD	394.379	298.489	490.269	1.6425	0.715894	1.4747	0.560424	0.00633111	0.0701464
chr21	30244513	30257695	-	N6AMT1	274.372	237.689	311.054	1.30866	0.388088	1.28353	0.360113	0.00633161	0.0701464
chr1	116184574	116240845	+	VANGL1	1747.64	1451.02	2044.27	1.40885	0.494521	1.35362	0.436826	0.00633616	0.0701464
chr20	36531499	36573747	+	VSTM2L	223.461	370.818	76.1045	0.205234	-2.28466	0.65112	-0.619005	0.00633724	0.0701464
chr19	55315067	55325972	+	KIR2DL4	10.6809	2.41301	18.9487	7.85275	2.9732	1.48376	0.569253	0.00637037	0.0704275
chr21	26758133	26804013	-	LINC00158	821.969	674.376	969.563	1.43772	0.523782	1.3716	0.455862	0.00637283	0.0704275
chr15	54305101	54920806	+	UNC13C	218.141	153.393	282.89	1.84422	0.88301	1.53779	0.620857	0.00638886	0.0705481
chr14	39617015	39639634	-	TRAPPC6B	2173.81	1977.61	2370	1.19842	0.261129	1.19032	0.251354	0.00640385	0.0706572
chr19	10663761	10676702	-	KRI1	2855.73	3047.3	2664.16	0.874269	-0.19385	0.876782	-0.189709	0.00640948	0.0706629
chr19	22148897	22193745	-	ZNF208	85.8639	133.117	38.6107	0.290051	-1.78562	0.632747	-0.6603	0.00642952	0.0708273
chr12	121163571	121177811	+	ACADS	778.216	599.469	956.962	1.59635	0.674776	1.45504	0.541063	0.00644146	0.0709023
chr1	234740015	234745271	-	IRF2BP2	5104.62	6400.18	3809.06	0.59515	-0.748676	0.671718	-0.574071	0.00647504	0.0712152
chr3	184908412	184971886	-	EHHADH	315.93	221.794	410.067	1.84886	0.886638	1.53851	0.621531	0.00648227	0.071238
chr5	169064251	169510386	+	DOCK2	21336	19902.2	22769.7	1.14408	0.194185	1.141	0.190302	0.00650834	0.0714675
chr17	43471268	43510282	-	ARHGAP27	2994.06	2587.64	3400.48	1.31413	0.394103	1.28636	0.36329	0.00651379	0.0714706
chr1	15853308	15898228	+	DNAJC16	1150.05	1031.26	1268.84	1.23038	0.299102	1.2181	0.28463	0.00653234	0.0715958
chr12	8234807	8250373	+	NECAP1	1392.66	1217.14	1568.17	1.28841	0.36559	1.26608	0.340363	0.00654593	0.0715958
chr4	113434672	113437328	-	NEUROG2	198.24	83.8684	312.612	3.72741	1.89817	1.56853	0.649411	0.00653967	0.0715958
chr5	171636650	171710795	-	UBTD2	2567.73	3121.93	2013.52	0.64496	-0.632718	0.697622	-0.519483	0.00654563	0.0715958
chr1	185126192	185260913	+	SWT1	245.688	178.835	312.54	1.74764	0.80541	1.51002	0.594566	0.00657634	0.0718715
chr19	15348301	15391262	-	BRD4	5986.93	6340.93	5632.93	0.888345	-0.170808	0.890076	-0.167999	0.00658783	0.0719402
chr2	37428775	37458740	-	CEBPZ	5380.5	5793.51	4967.5	0.857425	-0.221918	0.860923	-0.216045	0.00660331	0.0720522
chr1	15817896	15851285	-	CASP9	549.126	501.143	597.109	1.19149	0.25277	1.18481	0.244652	0.00661901	0.0721666
chr5	141346402	141369856	+	RNF14	1538.54	1430.5	1646.57	1.15104	0.202937	1.14714	0.198038	0.00665331	0.0724833
chr1	179851177	179889212	+	TOR1AIP1	3400.27	3185.81	3614.73	1.13463	0.182226	1.13184	0.178669	0.00668075	0.0727249
chr2	234263153	234380743	+	DGKD	5637.39	4240.57	7034.2	1.65879	0.730128	1.47963	0.565233	0.00670814	0.0728006
chr3	148709195	148745456	+	GYG1	2222.48	2448.7	1996.26	0.815234	-0.294714	0.822941	-0.281139	0.00672459	0.0728006
chr7	1200010	1205594	+	LOC101927021	214.399	163.076	265.723	1.62945	0.704381	1.46825	0.554095	0.00672021	0.0728006
chr22	26138120	26427007	+	MYO18B	146.788	272.118	21.4583	0.0788565	-3.66463	0.694007	-0.526978	0.00670162	0.0728006
chr2	171034655	171511674	+	MYO3B	424.673	242.382	606.963	2.50416	1.32432	1.59734	0.675676	0.00671538	0.0728006
chr5	133492082	133512724	-	SKP1	9184.51	9788.14	8580.87	0.87666	-0.189911	0.878942	-0.18616	0.00672313	0.0728006
chr18	77732867	77748532	-	TXNL4A	3790.7	4155.42	3425.99	0.824462	-0.278475	0.830938	-0.267187	0.00671523	0.0728006
chr14	51371935	51411248	-	PYGL	226.763	97.9675	355.559	3.62936	1.85972	1.56886	0.649716	0.00673087	0.0728115
chr1	53708041	53793821	-	LRP8	2569.68	2819.38	2319.97	0.822863	-0.281276	0.829459	-0.269757	0.00677912	0.0732761
chr17	33458341	33469334	-	NLE1	1226.36	1393.82	1058.9	0.759706	-0.396486	0.776696	-0.364578	0.00680303	0.073477
chr3	56761446	57113336	-	ARHGEF3	1613.28	1294.03	1932.54	1.49343	0.57863	1.40311	0.488627	0.0068347	0.0736277
chr10	51026325	51371331	-	PARG	1996.27	2106.6	1885.95	0.895259	-0.159623	0.896657	-0.157371	0.0068383	0.0736277
chrX	100645878	100651142	+	RPL36A	11683.4	13070.1	10296.7	0.787801	-0.344097	0.799382	-0.323044	0.00682329	0.0736277
chr8	125985539	125991630	+	ZNF572	41.5149	29.1282	53.9015	1.85049	0.887907	1.53546	0.618676	0.00683503	0.0736277
chr7	27193338	27196296	-	HOXA7	30.5946	8.2322	52.957	6.43291	2.68547	1.49442	0.579582	0.00685913	0.0737742
chr13	97874550	98046374	+	MBNL2	1115.08	902.973	1327.19	1.4698	0.555616	1.38958	0.474649	0.00686259	0.0737742
chr16	69166499	69202937	+	CIRH1A	5077.41	5482.58	4672.25	0.852199	-0.230738	0.856178	-0.224017	0.00687991	0.0738454
chr16	2076869	2089027	+	SLC9A3R2	14.3352	23.015	5.65543	0.245727	-2.02487	0.644449	-0.633862	0.006879	0.0738454
chr15	45774680	45815002	-	SLC30A4	151.453	78.3488	224.558	2.86614	1.51911	1.59089	0.669834	0.00692606	0.074283
chr1	85784168	86044046	-	DDAH1	40.5714	19.2688	61.8741	3.21111	1.68307	1.5808	0.660658	0.00693566	0.0742897
chr7	150773708	150777970	-	FASTK	2739.75	2444.42	3035.08	1.24164	0.312241	1.2278	0.29608	0.00694819	0.0742897
chr2	96687694	96700727	-	GPAT2	94.308	183.219	5.39753	0.0294595	-5.08512	0.713251	-0.487518	0.00694524	0.0742897
chr10	124907638	124910188	+	HMX2	549.129	938.377	159.881	0.17038	-2.55317	0.665527	-0.587431	0.00694792	0.0742897
chr16	66541906	66584315	-	TK2	395.151	537.615	252.687	0.470015	-1.08922	0.633826	-0.65784	0.00695377	0.0742919
chr19	8117646	8127547	+	CCL25	465.367	248.107	682.626	2.75134	1.46013	1.59214	0.670971	0.00699697	0.0745804
chr1	156564100	156571279	-	GPATCH4	4730.39	5253.93	4206.85	0.800705	-0.320657	0.81039	-0.303312	0.00699507	0.0745804
chr20	5918479	5931204	-	TRMT6	2276.33	2445.09	2107.58	0.861965	-0.214298	0.865407	-0.208549	0.00698653	0.0745804
chr7	74188309	74203720	+	NCF1	11425.2	9448.04	13402.3	1.41853	0.504397	1.35858	0.442102	0.00703496	0.0749275
chrX	154289900	154299547	-	CMC4	612.114	696.921	527.307	0.756624	-0.402352	0.77442	-0.368811	0.00705065	0.0750368
chr3	122140748	122233786	-	KPNA1	3968.49	4276.61	3660.36	0.855902	-0.224482	0.85967	-0.218146	0.00706361	0.0750935
chr17	34842471	34855154	+	ZNHIT3	1641.22	1810.26	1472.18	0.813242	-0.298244	0.821369	-0.283898	0.00706686	0.0750935
chr20	62588057	62601223	-	ZNF512B	2765.27	2986.97	2543.58	0.851559	-0.231821	0.85554	-0.225093	0.00708121	0.0751882
chr1	118472372	118503049	+	WDR3	5772.92	6262.25	5283.59	0.843721	-0.245162	0.848432	-0.237129	0.00708952	0.0752186
chr17	7128661	7137863	-	DVL2	2168.21	2281.4	2055.01	0.900767	-0.150773	0.902039	-0.148739	0.00710689	0.0753451
chr17	35441927	35766902	-	ACACA	4703.05	5147.66	4258.44	0.827258	-0.273592	0.833525	-0.262702	0.00711859	0.0753534
chr8	145106167	145115606	-	OPLAH	86.2203	44.5325	127.908	2.87224	1.52218	1.58794	0.667154	0.00711827	0.0753534
chr6	27356524	27369227	+	ZNF391	90.4431	66.6012	114.285	1.71596	0.779016	1.49873	0.583743	0.00714004	0.0755225
chr6	43479565	43484728	-	YIPF3	2759.73	2534.12	2985.35	1.17806	0.236414	1.17209	0.229084	0.0071584	0.0756589
chr14	23067147	23081265	+	ABHD4	1732.74	1150.94	2314.54	2.01099	1.00791	1.56222	0.643595	0.00718695	0.0759026
chr3	57743174	57914894	+	SLMAP	3405.51	3590.04	3220.99	0.897201	-0.156496	0.89849	-0.154425	0.00720503	0.0760353
chr11	105878629	105892954	-	MSANTD4	1791.2	1637.59	1944.8	1.1876	0.248047	1.18063	0.239551	0.00724405	0.0763888
chr6	159186773	159240456	-	EZR	20798.7	18796.3	22801.1	1.21306	0.278656	1.20338	0.267088	0.00727128	0.076559
chr1	150547027	150552214	-	MCL1	24131.6	19395.8	28867.4	1.48833	0.573697	1.39926	0.484668	0.00726697	0.076559
chr6	33080293	33096890	+	HLA-DPB2	32.8098	59.2485	6.37107	0.107531	-3.21717	0.687693	-0.540164	0.00728335	0.0766277
chr17	45772630	45789429	+	TBKBP1	347.207	151.693	542.721	3.57775	1.83905	1.56186	0.643267	0.0073	0.0767445
chr20	44519591	44527458	+	CTSA	3645.44	3168.71	4122.17	1.3009	0.379507	1.27568	0.351269	0.00731502	0.0767855
chr17	81174666	81188573	+	FLJ43681	22.1071	30.6003	13.6139	0.444895	-1.16846	0.632268	-0.661392	0.00731072	0.0767855
chr12	7247146	7261869	-	C1RL	835.412	730.309	940.514	1.28783	0.364942	1.26529	0.33947	0.00732572	0.0768394
chr5	470625	473080	-	PP7080	674.956	769.05	580.862	0.755298	-0.404883	0.773736	-0.370087	0.0073348	0.0768763
chr17	40351195	40428424	-	STAT5B	5752.11	6363.16	5141.06	0.807941	-0.307679	0.816672	-0.292171	0.00734987	0.0769758
chr20	47894715	47905795	+	ZFAS1	3348.03	3821.98	2874.08	0.751988	-0.411219	0.770787	-0.375596	0.00735747	0.0769971
chr20	5986739	6020697	+	CRLS1	1809.52	1894.89	1724.15	0.909892	-0.136233	0.911157	-0.134229	0.00736996	0.0770693
chr9	139738867	139741797	+	C9orf172	67.7312	46.5296	88.9329	1.91132	0.934568	1.54431	0.626964	0.00741177	0.0772216
chr20	57556263	57570188	+	NELFCD	4131.69	4610.05	3653.33	0.792472	-0.335569	0.803531	-0.315575	0.00739804	0.0772216
chr12	51487539	51566926	-	TFCP2	3650.99	4059.28	3242.7	0.798836	-0.324028	0.808922	-0.305928	0.00741028	0.0772216
chr16	67188089	67193812	-	TRADD	1013.16	880.502	1145.82	1.30132	0.379981	1.27587	0.351487	0.00740016	0.0772216
chr3	44771098	44778575	+	ZNF501	128.563	150.212	106.914	0.711755	-0.490548	0.74166	-0.43117	0.00741247	0.0772216
chr5	52405672	52410956	+	LOC257396	234.014	194.43	273.597	1.40718	0.492805	1.35007	0.433034	0.00744929	0.0775467
chr19	40575059	40596845	-	ZNF780A	834.832	738.292	931.372	1.26152	0.335166	1.24363	0.314556	0.00746643	0.0776666
chr11	77327196	77348851	-	CLNS1A	6155.49	6555.3	5755.68	0.87802	-0.187675	0.880325	-0.183891	0.00747664	0.0777143
chr7	73498107	73536855	+	LIMK1	7219.77	6288.06	8151.49	1.29634	0.374449	1.27193	0.347018	0.00750609	0.0779618
chrX	122993662	123047829	+	XIAP	2283.64	1996.36	2570.91	1.2878	0.364905	1.26508	0.339231	0.00751258	0.0779705
chr17	27920527	27941779	+	ANKRD13B	216.12	263.926	168.314	0.637733	-0.648976	0.695396	-0.524092	0.00753239	0.0780251
chr16	29690441	29709314	+	QPRT	1888.29	1352.09	2424.5	1.79315	0.842496	1.51759	0.601778	0.00752373	0.0780251
chr14	24616659	24629870	+	RNF31	4580.45	4315.6	4845.3	1.12274	0.167025	1.12063	0.164316	0.00753478	0.0780251
chr19	47990891	48018515	-	NAPA	7784.96	7145.32	8424.61	1.17904	0.23761	1.17297	0.230168	0.00754679	0.0780909
chr12	12870204	12875316	+	CDKN1B	2382.75	2046.33	2719.16	1.3288	0.41012	1.29636	0.374467	0.00756111	0.0781221
chr12	90102732	90105729	+	LINC00936	137.948	166.549	109.347	0.656541	-0.607042	0.705824	-0.502619	0.00755567	0.0781221
chr13	114523522	114567046	-	GAS6	89.9773	130.915	49.0394	0.374588	-1.41662	0.630758	-0.664841	0.00760157	0.0783889
chr1	110753336	110776674	+	KCNC4	126.48	103.685	149.275	1.43969	0.525761	1.37082	0.455041	0.00760397	0.0783889
chr9	138898383	138987131	-	NACC2	474.315	611.056	337.574	0.552443	-0.856101	0.657169	-0.605664	0.00759661	0.0783889
chr7	65425672	65447301	-	GUSB	2505.05	2298.34	2711.75	1.17987	0.238628	1.17394	0.231361	0.00764844	0.0787886
chr12	9092957	9102357	-	M6PR	11398	12449.4	10346.6	0.831089	-0.266925	0.837099	-0.25653	0.00767244	0.078977
chr4	114372188	114683083	-	CAMK2D	4112.94	3077.82	5148.05	1.67263	0.742117	1.48007	0.565667	0.00769111	0.0790059
chr11	60609429	60618561	+	CCDC86	3963.33	4416.82	3509.85	0.794656	-0.331599	0.805526	-0.311997	0.00770939	0.0790059
chr6	43193367	43197211	-	DNPH1	1361.05	1476.72	1245.39	0.843346	-0.245803	0.848193	-0.237535	0.00771528	0.0790059
chr17	289771	295731	-	FAM101B	2712.86	2004.5	3421.22	1.70677	0.77127	1.49167	0.576924	0.00769837	0.0790059
chr5	154266976	154317776	-	GEMIN5	3549.04	3882.37	3215.7	0.828284	-0.271803	0.834692	-0.260683	0.0077069	0.0790059
chr6	36098261	36112301	+	MAPK13	254.098	155.882	352.314	2.26014	1.17641	1.57935	0.659331	0.00769354	0.0790059
chr15	44957930	44969086	-	PATL2	416.797	314.993	518.601	1.64639	0.719302	1.47016	0.555976	0.00771306	0.0790059
chr9	111629800	111696608	-	IKBKAP	3498.22	3687.45	3308.99	0.897366	-0.156232	0.898914	-0.153745	0.00772628	0.0790567
chr6	45296054	45518819	+	RUNX2	96.794	7.86772	185.72	23.6054	4.56104	1.40126	0.486729	0.0077317	0.0790567
chr1	42922012	42939049	+	PPCS	1913.6	1776.38	2050.82	1.1545	0.207265	1.15054	0.20231	0.00781946	0.079895
chr3	9799029	9811668	-	CAMK1	84.8741	34.6956	135.053	3.8925	1.9607	1.54264	0.625404	0.00784959	0.0800843
chr16	67906926	67918417	+	EDC4	5282.04	5540.88	5023.21	0.906573	-0.141504	0.907641	-0.139807	0.00784723	0.0800843
chr2	179694484	179914786	-	CCDC141	333.813	270.453	397.173	1.46854	0.554387	1.38645	0.471391	0.00787448	0.0802198
chr12	56146247	56211540	-	SARNP	4609.54	4876.56	4342.52	0.890487	-0.167333	0.892229	-0.164513	0.00786943	0.0802198
chr4	166128770	166244308	+	KLHL2	1279.28	1185.7	1372.86	1.15785	0.211454	1.15325	0.205711	0.00789746	0.0803946
chr1	157647978	157670647	-	FCRL3	225.78	34.9348	416.625	11.9258	3.57601	1.42829	0.514294	0.00790415	0.0804035
chr2	85811531	85820511	+	VAMP5	449.316	280.327	618.304	2.20565	1.1412	1.57399	0.654431	0.00792322	0.0805382
chr19	39078280	39108675	-	MAP4K1	13162.1	11500.3	14824	1.28901	0.366262	1.26592	0.340181	0.00797574	0.0809529
chr10	75183337	75193319	-	MSS51	60.6534	71.2777	50.029	0.701889	-0.510685	0.733631	-0.446874	0.0079703	0.0809529
chr7	150322464	150329736	-	GIMAP6	2198.13	3293.48	1102.77	0.334833	-1.57849	0.635794	-0.653369	0.007991	0.0810482
chr12	66696335	66737423	+	HELB	463.408	392.226	534.591	1.36297	0.446752	1.32012	0.400674	0.00799932	0.0810731
chr4	88257677	88312455	-	HSD17B11	1041.54	1144.86	938.216	0.819502	-0.287181	0.826985	-0.274067	0.00801049	0.0811268
chr17	7239848	7254793	+	ACAP1	8165.39	7235.43	9095.36	1.25706	0.330052	1.24023	0.310612	0.0080609	0.0815775
chr12	100550175	100567121	-	GOLGA2P5	355.398	395.641	315.154	0.796565	-0.328136	0.806725	-0.309851	0.00807742	0.0816251
chr3	113251218	113348422	+	SIDT1	4439.93	3634.31	5245.54	1.44334	0.529412	1.37184	0.456112	0.00807571	0.0816251
chr16	684427	686366	-	C16orf13	1563.34	1843.36	1283.33	0.696189	-0.522449	0.731237	-0.451588	0.0081012	0.0816807
chr4	54243820	54326103	+	FIP1L1	5630.34	5880.02	5380.67	0.915076	-0.128036	0.916024	-0.126543	0.00810658	0.0816807
chr8	48685669	48872743	-	PRKDC	22929.1	25720.4	20137.8	0.782952	-0.353003	0.795847	-0.329436	0.0081057	0.0816807
chr14	91006932	91282761	-	TTC7B	17.196	7.51487	26.8771	3.57652	1.83856	1.55084	0.633046	0.00809883	0.0816807
chr12	8332805	8353596	+	FAM66C	51.4293	34.473	68.3855	1.98374	0.988225	1.55091	0.633114	0.00813583	0.0819157
chr9	26840683	26892826	-	CAAP1	1830.43	1911.92	1748.93	0.914748	-0.128554	0.915326	-0.127642	0.00814824	0.0819809
chrX	22050562	22269427	+	PHEX	13.8448	22.1562	5.5334	0.249745	-2.00147	0.65082	-0.619668	0.00816489	0.0820403
chr19	38794200	38806606	-	YIF1B	1761.8	1562.13	1961.47	1.25564	0.328419	1.23907	0.309259	0.00816602	0.0820403
chr2	202047621	202094129	+	CASP10	815.204	507.903	1122.5	2.21007	1.14409	1.57159	0.652229	0.00820509	0.0823112
chr19	35842445	35843367	+	FFAR1	33.6593	49.8029	17.5156	0.351698	-1.50759	0.635159	-0.654809	0.00821086	0.0823112
chr2	219433303	219461158	+	RQCD1	7022.75	7324.89	6720.6	0.917502	-0.124217	0.918354	-0.122878	0.00820785	0.0823112
chr5	60240956	60448864	+	NDUFAF2	1431.03	1592.33	1269.73	0.7974	-0.326624	0.808184	-0.307244	0.00823498	0.0824677
chr2	218899657	218955304	+	RUFY4	436.729	183.656	689.802	3.75594	1.90918	1.54207	0.624867	0.00823841	0.0824677
chr15	99645286	99675800	+	SYNM	115.7	68.9819	162.419	2.35452	1.23543	1.5768	0.656997	0.00825363	0.0825602
chr7	117350706	117513561	-	CTTNBP2	13.8475	24.2627	3.43231	0.141464	-2.82149	0.682367	-0.551379	0.00831282	0.0830922
chr12	132413745	132428406	+	PUS1	1955.16	2182.25	1728.07	0.791875	-0.336656	0.8035	-0.31563	0.00833988	0.0833023
chr1	28906276	28906405	-	SNORA61	182.916	204.955	160.876	0.784932	-0.34936	0.796929	-0.327478	0.0083481	0.0833241
chr15	23810454	23813166	+	MKRN3	52.5264	104.083	0.969767	0.00931724	-6.74588	0.728992	-0.456026	0.00835847	0.0833674
chr7	98444111	98467673	-	TMEM130	9.92508	2.08253	17.7676	8.53177	3.09285	1.44713	0.533198	0.00844757	0.0841953
chr14	72398817	73033238	+	RGS6	116.896	207.65	26.1418	0.125894	-2.98972	0.689101	-0.537213	0.00845581	0.0842167
chr3	121554034	121605373	+	EAF2	2115.92	1620.97	2610.88	1.61069	0.687683	1.45351	0.539544	0.00847804	0.0843423
chr12	26488285	26986131	-	ITPR2	11088.7	9271.64	12905.8	1.39196	0.477118	1.33926	0.421439	0.00848063	0.0843423
chr4	103422486	103538459	+	NFKB1	11995.5	12907.7	11083.3	0.858654	-0.219852	0.862251	-0.21382	0.00848773	0.0843521
chr12	52416616	52453291	+	NR4A1	420.129	588.635	251.623	0.427468	-1.22611	0.635412	-0.654236	0.00852166	0.0846285
chr6	32789610	32806600	-	TAP2	11305	9708.16	12901.9	1.32898	0.410318	1.29567	0.373702	0.0085386	0.0847358
chr5	141488324	141534008	+	NDFIP1	711.133	552.146	870.119	1.57588	0.656162	1.43882	0.52489	0.00854511	0.0847395
chr1	41445007	41478235	+	CTPS1	6081.75	6541.92	5621.58	0.859317	-0.218738	0.862929	-0.212687	0.00855875	0.0847925
chr14	31760994	31889788	-	HEATR5A	861.056	766.678	955.434	1.2462	0.317535	1.2313	0.300178	0.00856273	0.0847925
chr12	110810705	110841535	-	ANAPC7	3369.23	3573.43	3165.04	0.885715	-0.175086	0.887687	-0.171878	0.00857651	0.0848074
chr3	50649293	50686728	+	MAPKAPK3	1595.25	1929.2	1261.29	0.653788	-0.613105	0.705684	-0.502907	0.00857495	0.0848074
chr19	58863336	58866549	+	A1BG-AS1	258.116	208.347	307.886	1.47776	0.56341	1.39077	0.475886	0.00858811	0.0848613
chr7	157331750	158380482	-	PTPRN2	82.1419	42.5462	121.738	2.86131	1.51667	1.56889	0.649746	0.00860487	0.0849055
chr18	52889562	53303224	-	TCF4	6663.84	6232.64	7095.03	1.13837	0.186964	1.13532	0.183099	0.00860371	0.0849055
chr1	242011493	242053241	+	EXO1	2666.57	2962.12	2371.02	0.800446	-0.321124	0.810704	-0.302753	0.00862043	0.0849513
chr6	40994640	41006938	-	UNC5CL	74.9594	55.4902	94.4286	1.70172	0.766992	1.48464	0.570111	0.00862181	0.0849513
chr1	247579458	247612406	+	NLRP3	23.8865	38.994	8.77889	0.225134	-2.15114	0.66004	-0.599374	0.00863156	0.0849867
chr6	129898240	130031370	-	ARHGAP18	2960.26	3648.64	2271.89	0.622666	-0.683469	0.689218	-0.536967	0.00867897	0.0852972
chr9	38540564	38545369	-	FAM95C	21.2256	8.88632	33.5649	3.77714	1.91729	1.5364	0.619555	0.00867862	0.0852972
chr13	25755470	25764795	+	LOC102723318	29.015	42.2825	15.7475	0.372436	-1.42493	0.635987	-0.65293	0.00868162	0.0852972
chr4	130014829	130033843	+	C4orf33	1228.68	1317.46	1139.89	0.865217	-0.208866	0.86834	-0.203668	0.00871386	0.0853711
chr7	28338940	28865511	+	CREB5	444.589	737.638	151.541	0.205441	-2.28321	0.666195	-0.585984	0.00870007	0.0853711
chrX	54834032	54842448	+	MAGED2	3626.47	3295.16	3957.77	1.20108	0.264337	1.19233	0.253787	0.00870794	0.0853711
chr10	105127724	105148822	+	TAF5	1203.25	1362.14	1044.37	0.76671	-0.383246	0.783158	-0.352624	0.00871121	0.0853711
chr1	155216996	155225274	-	FAM189B	1368.6	1526.68	1210.52	0.792915	-0.334762	0.80438	-0.314051	0.00873277	0.0854957
chr1	27114454	27124894	+	PIGV	657.752	726.57	588.933	0.810565	-0.303	0.819059	-0.287961	0.00876976	0.0857971
chr9	116169518	116173029	-	POLE3	5700.28	6513.98	4886.58	0.750168	-0.414714	0.770202	-0.376691	0.00878223	0.0858583
chr14	63840610	64010079	-	PPP2R5E	4561.47	4728.21	4394.73	0.929469	-0.105522	0.930068	-0.104591	0.00878931	0.0858667
chr3	13521715	13547924	+	HDAC11	53.0019	39.5942	66.4096	1.67725	0.746102	1.47759	0.563244	0.00882577	0.0860404
chr5	74632993	74657926	+	HMGCR	7507.1	8298.85	6715.36	0.809191	-0.305448	0.818096	-0.289658	0.00882448	0.0860404
chr15	64388083	64436433	+	SNX1	7370.06	7097.16	7642.97	1.07691	0.106892	1.07621	0.105956	0.00882022	0.0860404
chr16	67022492	67043659	+	CES4A	129.578	74.9977	184.159	2.45553	1.29603	1.57227	0.65285	0.00883641	0.0860833
chr5	153371269	153418497	-	FAM114A2	2075.04	1960.43	2189.65	1.11693	0.159535	1.11502	0.157074	0.00885656	0.0861304
chr14	52116236	52118462	-	FRMD6-AS1	16.947	10.6289	23.265	2.18883	1.13016	1.56426	0.645478	0.00886424	0.0861304
chr22	42229083	42303312	+	SREBF2	15388.6	17093.9	13683.3	0.800477	-0.321069	0.810707	-0.302747	0.00886619	0.0861304
chr1	12227060	12269277	+	TNFRSF1B	5028.22	3924.09	6132.35	1.56274	0.644082	1.43193	0.517957	0.00885352	0.0861304
chr11	62622764	62622838	-	SNORD26	136.154	166.654	105.654	0.633972	-0.65751	0.695821	-0.523212	0.00887713	0.0861761
chr1	220960039	220987741	+	2016-03-01	76.8884	7.67029	146.107	19.0484	4.2516	1.39535	0.480622	0.00888607	0.086198
chr3	141043055	141168632	+	ZBTB38	10762.3	8350.46	13174.1	1.57765	0.657777	1.43839	0.524459	0.00889186	0.086198
chr2	9346894	9545812	+	ASAP2	40.9401	9.02648	72.8537	8.07111	3.01277	1.444	0.530074	0.00896606	0.0868563
chr16	30581019	30583728	-	ZNF688	460.111	410.754	509.468	1.24032	0.310718	1.22545	0.293306	0.00898365	0.0869658
chr4	108910870	108956331	+	HADH	3420.11	3943.85	2896.36	0.7344	-0.445362	0.758536	-0.39871	0.00899032	0.0869694
chr4	187112674	187134617	+	CYP4V2	816.148	481.955	1150.34	2.38682	1.25509	1.56968	0.650472	0.00902939	0.0872862
chr6	109814059	110012415	-	AK9	219.892	192.565	247.219	1.28382	0.360443	1.26243	0.336204	0.00909066	0.0878089
chrX	46696347	46741791	+	RP2	581.02	640.253	521.787	0.814971	-0.29518	0.823543	-0.280084	0.00909617	0.0878089
chr5	65892176	66465423	+	MAST4	50.1576	67.2962	33.0189	0.49065	-1.02723	0.645187	-0.632211	0.00910434	0.0878244
chr2	241065980	241075764	-	MYEOV2	1209.29	1333.4	1085.18	0.813844	-0.297176	0.822512	-0.281891	0.0091105	0.0878244
chr10	73156691	73575704	+	CDH23	62.1102	78.9573	45.263	0.57326	-0.802738	0.668576	-0.580836	0.00912884	0.0878786
chr8	158345	182318	-	RPL23AP53	689.514	735.866	643.162	0.874021	-0.194261	0.877426	-0.18865	0.00912773	0.0878786
chr16	2880173	2882285	+	ZG16B	32.8541	47.5206	18.1876	0.382732	-1.38559	0.637577	-0.64933	0.0091373	0.0878987
chr17	27400528	27507407	-	MYO18A	5982.87	5290.89	6674.84	1.26157	0.335224	1.24338	0.314264	0.00915192	0.0879782
chr3	49840687	49842463	+	FAM212A	76.8074	55.6412	97.9736	1.76081	0.816239	1.50068	0.585617	0.00916187	0.0880126
chr7	127220682	127225654	-	GCC1	1367.87	1265.78	1469.96	1.16131	0.215754	1.15625	0.20945	0.009209	0.0884038
chr1	222841355	222885864	-	AIDA	4599.48	4294.55	4904.41	1.14201	0.191571	1.13861	0.187278	0.00926098	0.0888411
chr10	105213144	105218648	-	CALHM1	41.5509	14.5592	68.5426	4.70786	2.23507	1.49884	0.583849	0.00929754	0.0890064
chr6	166822854	167275771	-	RPS6KA2	408.306	292.112	524.501	1.79555	0.844423	1.50836	0.592984	0.00928989	0.0890064
chr6	42712234	42713884	-	TBCC	1157.47	1072.15	1242.8	1.15917	0.213094	1.15428	0.206991	0.0092922	0.0890064
chr13	102373205	103054124	-	FGF14	11.1942	1.18255	21.2058	17.9323	4.16449	1.39448	0.479729	0.00930857	0.0890503
chr1	159887897	159895332	-	TAGLN2	15587.2	17473.5	13700.9	0.784095	-0.3509	0.797231	-0.32693	0.00931649	0.0890644
chr5	167719065	167899308	+	WWC1	423.665	540.72	306.611	0.567041	-0.818474	0.666847	-0.584572	0.00938289	0.0896371
chr9	138824815	138853226	-	UBAC1	2183.49	2384.92	1982.07	0.831084	-0.266933	0.837581	-0.255699	0.00939749	0.0897146
chr12	108296927	108297548	-	LOC728739	58.9503	43.1024	74.7983	1.73536	0.795236	1.49152	0.576781	0.00943441	0.0900048
chr15	52401822	52404972	-	BCL2L10	162.611	224.943	100.278	0.445794	-1.16555	0.640225	-0.643349	0.00945386	0.0901281
chr17	7452375	7461207	+	TNFSF12	214.619	275.118	154.12	0.560193	-0.836003	0.664481	-0.5897	0.00948564	0.0903687
chr12	1800247	1897845	+	ADIPOR2	6480.79	6869.71	6091.88	0.886774	-0.173361	0.888623	-0.170357	0.0095172	0.0905669
chr10	121410882	121437329	+	BAG3	159.196	258.028	60.364	0.233943	-2.09577	0.663001	-0.592916	0.00952874	0.0905669
chr3	45017741	45054158	+	EXOSC7	1966.1	2098.88	1833.32	0.873473	-0.195166	0.876405	-0.19033	0.00952812	0.0905669
chr3	53195223	53226733	+	PRKCD	9567.71	8913	10222.4	1.14691	0.197755	1.14325	0.193144	0.00953267	0.0905669
chr9	127620158	127624240	-	RPL35	45409.1	50435.9	40382.4	0.800666	-0.320727	0.811067	-0.302106	0.00957221	0.09088
chr12	120941082	120966964	-	COQ5	1669.89	1578.38	1761.4	1.11595	0.158278	1.11454	0.156447	0.00958322	0.0909221
chr7	99918263	99933930	-	PMS2P1	1127.9	1186.67	1069.14	0.90096	-0.150465	0.902328	-0.148276	0.00959118	0.0909352
chr1	92940318	92952433	-	GFI1	893.914	575.828	1212	2.1048	1.07368	1.55243	0.63453	0.00960544	0.090983
chr15	50999737	51057910	-	SPPL2A	1999.41	1803.74	2195.08	1.21696	0.283286	1.206	0.270226	0.0096094	0.090983
chr19	531733	542087	+	CDC34	1729.59	1885.54	1573.63	0.834581	-0.260877	0.840677	-0.250376	0.00963101	0.0910171
chr11	65343509	65360116	+	EHBP1L1	7915.78	6994.91	8836.66	1.2633	0.337196	1.2446	0.315678	0.00962418	0.0910171
chr12	80167343	80329235	-	PPP1R12A	7921.88	7487.81	8355.96	1.11594	0.158263	1.1141	0.155885	0.00963276	0.0910171
chr2	42275161	42285668	+	PKDCC	81.7241	158.185	5.2631	0.0332718	-4.90956	0.727369	-0.45924	0.0096461	0.0910808
chr11	34127111	34168458	+	NAT10	9118.41	9687.52	8549.29	0.882505	-0.180324	0.884692	-0.176752	0.00967119	0.0912553
chr5	5140443	5320412	+	ADAMTS16	11.9868	20.0615	3.91211	0.195005	-2.35841	0.673836	-0.569531	0.00968956	0.0913065
chr1	2336241	2344010	-	PEX10	875.312	935.716	814.908	0.870893	-0.199432	0.874239	-0.193901	0.00968983	0.0913065
chr21	47720344	47743813	-	C21orf58	1244.85	1100.7	1388.99	1.26192	0.335624	1.24351	0.314416	0.0097076	0.0914116
chr12	58191160	58209852	-	AVIL	21.8571	30.3902	13.3241	0.438433	-1.18957	0.640912	-0.641801	0.00972964	0.0915567
chr14	24787555	24804277	-	ADCY4	16.3823	10.3444	22.4202	2.16738	1.11595	1.55492	0.636839	0.00975164	0.0917013
chr4	152041433	152149182	-	SH3D19	66.0865	1.91109	130.262	68.1611	6.09088	1.3614	0.445095	0.00977014	0.0918127
chr22	42086547	42094140	+	C22orf46	1737.05	1607	1867.1	1.16186	0.216431	1.15745	0.210946	0.00980457	0.0920464
chr11	47593749	47600567	-	KBTBD4	1389	1311.18	1466.82	1.11871	0.161832	1.11654	0.159034	0.00980834	0.0920464
chr3	197687071	197770591	+	LMLN	168.884	133.384	204.385	1.5323	0.615699	1.41488	0.500682	0.00987301	0.0925905
chr16	30278914	30346695	-	SMG1P5	24.6029	16.9643	32.2415	1.90055	0.926416	1.5246	0.608435	0.00992045	0.0929723
chr12	66218240	66360071	+	HMGA2	80.9491	157.987	3.91161	0.0247591	-5.3359	0.73177	-0.450538	0.00993139	0.0930117
chr8	61591324	61780586	+	CHD7	3897.58	4465.49	3329.67	0.745645	-0.42344	0.767388	-0.381971	0.00997583	0.0932382
chr16	70284134	70285833	-	EXOSC6	1309.67	1416.66	1202.68	0.848956	-0.236238	0.853814	-0.228006	0.00997261	0.0932382
chr10	43008961	43048318	-	ZNF37BP	1213.35	1350.22	1076.47	0.797259	-0.32688	0.808478	-0.306719	0.00996753	0.0932382
chr1	70724685	70820417	-	ANKRD13C	2339.57	2220.67	2458.47	1.10709	0.146769	1.10568	0.144936	0.00999483	0.0933384
chr4	24807739	24981826	-	CCDC149	52.9934	96.8264	9.16044	0.0946069	-3.40191	0.707839	-0.498507	0.0100068	0.0933384
chr8	42396298	42408140	+	SMIM19	1358.88	1242.07	1475.69	1.18808	0.248638	1.18045	0.239336	0.010005	0.0933384
chr16	88875877	88878342	-	APRT	5554.65	6150	4959.3	0.80639	-0.31045	0.816083	-0.293212	0.0100372	0.0935585
chr16	2325879	2390747	-	ABCA3	414.578	551.215	277.941	0.504233	-0.987837	0.650706	-0.619922	0.0100899	0.093986
chr16	47189298	47495015	-	ITFG1	2568.67	2263.21	2874.13	1.26994	0.344755	1.24948	0.321327	0.0101004	0.0940154
chr1	246703863	246729565	-	TFB2M	1490.43	1640.48	1340.39	0.817072	-0.291465	0.825471	-0.27671	0.0101066	0.0940154
chrX	12993226	12995346	+	TMSB4X	130192	139134	121249	0.871454	-0.198504	0.874262	-0.193863	0.0101262	0.0941345
chr1	111982512	111991830	-	WDR77	4552.9	4947.68	4158.13	0.84042	-0.250818	0.845881	-0.241474	0.0101372	0.0941726
chr11	76777992	76837198	+	CAPN5	31.7608	19.4359	44.0856	2.26825	1.18158	1.55599	0.637836	0.0102069	0.09472
chr2	208576264	208620896	+	CCNYL1	1233.37	1403.53	1063.2	0.757521	-0.400643	0.776641	-0.36468	0.0102166	0.09472
chr22	30972612	31003000	-	PES1	7263.33	7846.29	6680.38	0.851407	-0.23208	0.85585	-0.224571	0.0102127	0.09472
chr12	10516368	10551105	+	LOC101928100	29.8167	47.3664	12.267	0.258981	-1.94908	0.660329	-0.598743	0.0102577	0.0950371
chr10	126307863	126432930	-	FAM53B	2574.75	2006.99	3142.51	1.56578	0.646881	1.42925	0.515255	0.0102708	0.0950943
chr2	44589043	44999731	+	CAMKMT	422.774	473.753	371.794	0.784785	-0.349631	0.798356	-0.324896	0.0102884	0.0951935
chr10	116853124	117708509	+	ATRNL1	38.259	71.3541	5.16391	0.0723702	-3.78846	0.716958	-0.480039	0.0103283	0.0954989
chr12	30862486	30907448	-	CAPRIN2	743.414	658.103	828.724	1.25926	0.332577	1.24028	0.310667	0.0103471	0.095558
chr8	80947103	81083894	-	TPD52	6441.55	5845.04	7038.06	1.20411	0.267964	1.19483	0.256802	0.0103485	0.095558
chr2	1635659	1748291	-	PXDN	971.577	79.7092	1863.44	23.378	4.54708	1.37429	0.458685	0.0103581	0.0955826
chr16	30772933	30787628	+	RNF40	6184.68	6464.87	5904.48	0.913318	-0.13081	0.9142	-0.129419	0.0103938	0.0958478
chr13	25746962	25754139	-	LOC101928922	11.8098	20.2817	3.33787	0.164576	-2.60318	0.6862	-0.5433	0.0104243	0.0960648
chr4	4237269	4249934	-	TMEM128	733.349	679.25	787.447	1.15929	0.213239	1.15379	0.20638	0.0104329	0.0960798
chr4	73940502	74124502	-	ANKRD17	11521.5	12188.8	10854.1	0.890497	-0.167317	0.892216	-0.164535	0.0104447	0.0961249
chr15	76234328	76304785	-	NRG4	171.931	252.211	91.6509	0.36339	-1.46041	0.644394	-0.633985	0.0104602	0.096203
chr11	130745766	130786382	-	SNX19	4478.95	4103.4	4854.5	1.18304	0.242502	1.17622	0.234155	0.0104766	0.0962898
chr14	31494312	31565656	+	AP4S1	439.66	409.468	469.852	1.14747	0.198457	1.14302	0.192852	0.0105223	0.096606
chrX	100910268	100914876	-	ARMCX2	793.331	456.202	1130.46	2.47798	1.30916	1.55571	0.637572	0.0105564	0.096606
chr13	103451399	103493888	+	BIVM	804.148	904.699	703.598	0.777715	-0.362686	0.792577	-0.335377	0.0105471	0.096606
chr3	111805182	111837073	+	C3orf52	53.5293	31.8146	75.244	2.36508	1.24189	1.5554	0.637286	0.0105568	0.096606
chr9	130565137	130576360	+	FPGS	3661.57	3929.43	3393.71	0.863663	-0.21146	0.867191	-0.205578	0.0105505	0.096606
chr13	101182418	101241046	-	GGACT	204.582	167.141	242.022	1.44801	0.534075	1.37087	0.455093	0.0105583	0.096606
chr2	132394598	132407188	+	LINC01087	58.1894	104.291	12.0877	0.115904	-3.109	0.703473	-0.507433	0.0105599	0.096606
chr17	7554254	7561089	+	ATP1B2	36.7415	9.39648	64.0865	6.82026	2.76983	1.442	0.528075	0.0105683	0.096618
chr16	2261603	2264822	-	PGP	1476.54	1641.15	1311.92	0.79939	-0.323028	0.810393	-0.303307	0.0105817	0.0966771
chr22	51007290	51017096	-	CPT1B	231.166	195.321	267.011	1.36703	0.451048	1.32018	0.400733	0.0105941	0.0967265
chr22	18260056	18262247	+	LINC00528	409.869	475.841	343.897	0.722714	-0.468503	0.751153	-0.412821	0.0106438	0.0970076
chr5	175810940	175815763	-	NOP16	3269.26	3676.33	2862.19	0.778546	-0.361146	0.793263	-0.334128	0.010646	0.0970076
chr6	90036344	90062619	-	UBE2J1	26066	22646.4	29485.6	1.302	0.38073	1.27413	0.349509	0.0106438	0.0970076
chr4	159630279	159644552	-	PPID	3826.82	3531.1	4122.54	1.1675	0.223417	1.16202	0.216638	0.010668	0.0971148
chr19	58865723	58874214	-	ZNF497	41.2492	27.7771	54.7214	1.97002	0.978207	1.53158	0.615025	0.0106718	0.0971148
chr19	1941161	1981336	+	CSNK1G2	3783.93	4128.07	3439.79	0.833268	-0.263147	0.839537	-0.252335	0.0106846	0.0971668
chr20	23608534	23618685	-	CST3	1692.39	1146.83	2237.95	1.95142	0.964522	1.52877	0.612369	0.0107127	0.0972946
chr1	52607766	52812358	+	ZFYVE9	275.351	406.124	144.578	0.355995	-1.49007	0.64609	-0.630192	0.0107067	0.0972946
chr21	26934457	26947480	+	MIR155HG	12852.4	8296.62	17408.2	2.09822	1.06917	1.54365	0.626346	0.0107336	0.0974207
chr17	30814105	30818271	+	CDK5R1	1415.67	2043.36	787.973	0.385626	-1.37473	0.644079	-0.63469	0.0107519	0.0974584
chr2	29117533	29171080	+	WDR43	7888.3	8544.33	7232.26	0.84644	-0.240521	0.851378	-0.232128	0.0107488	0.0974584
chr2	230899690	230933715	-	SLC16A14	54.598	81.5757	27.6203	0.338585	-1.56241	0.648219	-0.625446	0.010767	0.097531
chr12	14656597	14720791	-	PLBD1	128.543	218.831	38.2537	0.174809	-2.51615	0.686094	-0.543522	0.0108231	0.0979749
chr8	30436031	30515738	-	GTF2E2	4076.7	3827.69	4325.71	1.13011	0.176461	1.12764	0.173304	0.0108486	0.0981307
chr10	71211226	71267423	+	TSPAN15	62.7007	38.9968	86.4047	2.21569	1.14775	1.54951	0.63181	0.0108545	0.0981307
chr1	235824331	236047008	-	LYST	1425.7	1109.74	1741.66	1.56943	0.650238	1.42895	0.51496	0.0109221	0.0986574
chr1	185087218	185126230	-	TRMT1L	2839.53	2623.06	3055.99	1.16505	0.220387	1.15958	0.213606	0.010927	0.0986574
chr15	80696692	80890277	+	ARNT2	16.9628	28.7592	5.16647	0.179646	-2.47677	0.684665	-0.54653	0.0109665	0.09882
chr7	37779996	37780913	+	GPR141	29.2737	16.828	41.7194	2.47917	1.30986	1.5521	0.634217	0.010966	0.09882
chr5	153854532	153857824	-	HAND1	75.0404	138.097	11.9843	0.0867821	-3.52646	0.715169	-0.483644	0.0109593	0.09882
chr19	45909467	45914024	+	CD3EAP	1610.38	1837.56	1383.21	0.752741	-0.409774	0.773325	-0.370852	0.0109791	0.0988694
chr5	68665124	68710630	+	RAD17	4126.16	3859.97	4392.36	1.13792	0.186405	1.13478	0.182414	0.0109887	0.098891
chr19	39220832	39235114	-	CAPN12	160.744	116.786	204.702	1.75279	0.809656	1.48919	0.574524	0.011047	0.0993513
chr15	29412455	29862927	-	FAM189A1	39.4527	73.1704	5.73505	0.0783793	-3.67338	0.71862	-0.476698	0.0111169	0.0998501
chr12	42705888	42719932	-	ZCRB1	3809.2	3609.27	4009.14	1.11079	0.151587	1.10886	0.149077	0.0111135	0.0998501
chr21	46353199	46359828	-	C21orf67	171.406	144.414	198.399	1.37383	0.4582	1.32469	0.405651	0.0111625	0.100129
chr3	107879659	107941417	-	IFT57	1732.31	1948.48	1516.15	0.77812	-0.361936	0.793119	-0.334392	0.0111625	0.100129
chrX	49687225	49863892	+	CLCN5	477.037	598.237	355.836	0.594807	-0.749505	0.680764	-0.554773	0.0111901	0.100312
chr19	40946748	40950282	-	SERTAD3	663.462	576.47	750.454	1.30181	0.380519	1.27317	0.348429	0.0112326	0.100628
chr16	15796992	15950887	-	MYH11	82.0971	28.5297	135.664	4.7552	2.24951	1.47553	0.561232	0.011268	0.100879
chr1	203185207	203198860	-	CHIT1	14.7855	7.48794	22.0831	2.94915	1.5603	1.53844	0.621469	0.0112801	0.100921
[truncated: 12,269 more rows]

## Sheet: C) Dp16 RNA-seq
Chromosomal Position				GeneID	DESeq2 Values			Untransformed Fold Changes		DESeq2 Adjusted Fold Changes		DESeq2 p-values
[truncated: 14,444 more rows]

[truncated: 3 more sheets: D) Monocyte RNA-seq, E) T-cell RNA-seq, F) Meta RNA-seq]
